# Supplementary material for: Molecular cytogenetic characterization of a novel wheat–Psathyrostachys huashanica Keng T3DS-5NsL•5NsS and T5DL-3DS•3DL dual translocation line with powdery mildew resistance
Source: BMC Plant Biol. 2020 Apr 15;20:163. doi: 10.1186/s12870-020-02366-8 (PMC7161236; doi:10.1186/s12870-020-02366-8)
Supplement: Supplementary file 2 — Additional file 2. Table S1 TR77-SSR Analysis. [file 12870_2020_2366_MOESM2_ESM.xlsx]

## Sheet: 7182+TR77
Marker	Chromosome	Forward Sequence	Reverse Sequence	Products size in 7182 (bp)			Products size in TR77(bp)
				AL #1	AL #2	AL #3	AL #1	AL #2	AL #3
BAR0017	1A	GCGCAACATATTCAGCTCAACA	TCCACATCTCGTCCCTCATAGTTTG				103.7	340.8
BAR0028	1A	CTCCCCGGCTAGTGACCACA	GCGGCATCTTTCATTAACGAGCTAGT				100.8	124
BAR0083	1A	AAGCAAGGAACGAGCAAGAGCAGTAG	TGGATTTACGACGACGATGAAGATGA	289.5			289.8
BAR0148	1A	GCGCAACCACAATGTATGCT	GGGGTGTTTTCCTATTTCTT	215.6			215.8
BAR0158	1A	TGTGTGGGAAGAAACTGAGTCATC	AGGAATACCAAAAGAAGCAAACCAAC	257			258.7
CFA2135	1A	TGCCTAAATCTAAATGCCCG	GGATAATGTGCATGTTCACCG	194.5			195
CFA2153	1A	TTGTGCATGATGGCTTCAAT	CCAATCCTAATGATCCGCTG	185.9			104	215	227.3
CFA2219	1A	TCTGCCGAGTCACTTCATTG	GACAAGGCCAGTCCAAAAGA	218.6	265.2		265.3
GWM0136	1A	GACAGCACCTTGCCCTTTG	CATCGGCAACATGCTCATC				97.3
GWM0357	1A	TATGGTCAAAGTTGGACCTCG	AGGCTGCAGCTCTTCTTCAG	136.8			136.7
WMC0024	1A	GTGAGCAATTTTGATTATACTG	TACCCTGATGCTGTAATATGTG	156			139.9	172
WMC0059	1A	TCATTCGTTGCAGATACACCAC	TCAATGCCCTTGTTTCTGACCT	171.3	193.6		169.8	193.6
WMC0278	1A	AAACGATAGTAAAATTACCTCGGAT	TCAAAAAATAGCAACTTGAAGACAT	183.1			176.4
WMC0716	1A	CATTTATGTGCACGCCGAAG	CCATAAGCATCGTCACCCTG	139.8	162.5		140.3	162.4
SCM0009	1A	TGACAACCCCCTTTCCCTCGT	TCATCGACGCTAAGGAGGACCC				143.3
BAR0008	1B	GCGGGAATCATGCATAGGAAAACAGAAAA	GCGGGGGCGAAACATACACATAAAAACA	121.8	274.4		123.2	268.5
BAR0080	1B	GCGAATTAGCATCTGCATCTGTTTGAG	CGGTCAACCAACTACTGCACAAC	117.5	122.6		122.9
BAR0131	1B	GCGAATTCGGAAAAACCAGAAAATTTGA	GCGCTTTGATATGCATGTCACCTTAAAA	233.7			134	234
BAR0137	1B	GGCCCATTTCCCACTTTCCA	CCAGCCCCTCTACACATTTT	257.9			259	267.9
BAR0181	1B	CGCTGGAGGGGGTAAGTCATCAC	CGCAAATCAAGAACACGGGAGAAAGAA	196.5			169.6	199	207.2
GDM0036	1B	ATGCAAAGGAATGGATTCAA	CAAATCCGCATCCAGAAAAT	135.1	145.9		135.5	146.3
GWM0011	1B	GGATAGTCAGACAATTCTTGTG	GTGAATTGTGTCTTGTATGCTTCC	210.6			210.9
GWM0018	1B	TGGCGCCATGATTGCATTATCTTC	GGTTGCTGAAGAACCTTATTTAGG	198	207.2		199.8	203.7
GWM0124	1B	GCCATGGCTATCACCCAG	ACTGTTCGGTGCAATTTGAG	212.6			192.4	212.9
GWM0413	1B	TGCTTGTCTAGATTGCTTGGG	GATCGTCTCGTCCTTGGCA	109.5			107.4
WMC0031	1B	GTTCACACGGTGATGACTCCCA	CTGTTGCTTGCTCTGCACCCTT				148.3	160.6
WMC0044	1B	GGTCTTCTGGGCTTTGATCCTG	TGTTGCTAGGGACCCGTAGTGG
WMC0134	1B	CCAAGCTGTCTGACTGCCATAG	AGTATAGACCTCTGGCTCACGG				172.1
WMC0416	1B	AGCCCTTTCTACCGTGTTTCTT	TATGGTCGATGGACTGTCCCTA	266.9			236.7
WMC0619	1B	TTCCCTTTCCCCTCTTTCCG	TACAATCGCCACGAGCACCT	107.1	133.4		161.3
WMC0830	1B	ACCTTTTCCTGCATCGGCT	CTCCGCTCGTGTCCAACTATC	304			247.5	257.5
BAR0169	1D	CCGCGAACCATACAAAGGAAAC	GCTATAGAGGCGCCTTGGAGTACC	102	131.8		102.3
BAR0271	1D	CGCACCTAATATCGTAAAACAATGTA	CGCTTTCCCAGAATATTATTTGTATTGT	175.9			176.2
CFA2147	1D	TCATCCCCTACATAACCCGA	ATCGTGCACCAAGCAATACA	267.8			268.1	309.7
CFD0063	1D	TCCTGAGGATGTTGAGGACC	GAGAGAGGCGAAACATGGAC	133.9			127.4	134.3
CFD0083	1D	AAGGATGGAGAGGACCCCTA	GGAGGTGGAGCAACCTATCA	101.6	245.2		241.2	249.9
CFD0092	1D	CTTGTTGATCTCCTTCCCCA	TTCTCTCATGACGGCAACAC	270.1
GWM0147	1D	AGAACGAAAGAAGCGCGCTGAG	ATGTGTTTCTTATCCTGCGGGC	165.1			165.6
GWM0337	1D	CCTCTTCCTCCCTCACTTAGC	TGCTAACTGGCCTTTGCC
GWM0458	1D	AATGGCAATTGGAAGACATAGC	TTCGCAATGTTGATTTGGC	129.6			127
WMC0147	1D	AGAACGAAAGAAGCGCGCTGAG	ATGTGTTTCTTATCCTGCGGGC	165			165.1
WMC0216	1D	ACGTATCCAGACACTGTGGTAA	TAATGGTGGATCCATGATAGCC	108.7	143.2		105.4	145.1
WMC0222	1D	AAAGGTGCGTTCATAGAAAATTAGA	AGAGGTGTTTGAGACTAATTTGGTA	168.2			161.5	168	180.7
WMC0339	1D	CCGCTCGCCTTCTTCCAG	TCCGGAACATGCCGATAC	222.3			221.1
WMC0429	1D	CGTAAAGATTTTCATTTGGCG	AACGGCAGCTTGAAAACATAG				179.7	250.1
WMC0609	1D	CATCCAGCCCATGTAGACGC	AACGGTGCCCATCATCTCCC				230.7
BAR0015	2A	ATGCAAAGGCCGGGGTTATC	CACCTCTAGCCTACGCCAACATT	112			111.9	123.5
BAR0279	2A	GCGTTTTTTACCTAAAGAAAAGGTGATTG	CGCAACACACATTCCATTCCATTTCAC	229.5				231.4
CFA2058	2A	CCCATTGCCATCTCAGTCTT	ATAGTAGGCCCAAAGCGATG	245.4				245.8
CFA2201	2A	CAAACCAACCTCATTGACCC	CCACCAGAACTTCAACCTGG				207.4	225	267.8
CFA2263	2A	GGCCATGTAATTAAGGCACA	CTCCCAGGAGTACAGAAGAGGA				151.4	161.2
GWM0095	2A	GATCAAACACACACCCCTCC	AATGCAAAGTGAAAAACCCG				132.2	137.8
GWM0249	2A	CAAATGGATCGAGAAAGGGA	CTGCCATTTTTCTGGATCTACC	151.7	181.2	200.6	151.5	199.8
GWM0275	2A	AATTTTCTTCCTCACTTATTCT	AACAAAAAATTAGGGCC	127.3	137.6		125.7
GWM0294	2A	GGATTGGAGTTAAGAGAGAACCG	GCAGAGTGATCAATGCCAGA	110.7			112	115.4
GWM0296	2A	AATTCAACCTACCAATCTCTG	GCCTAATAAACTGAAAACGAG				151.7	183
GWM0356	2A	AGCGTTCTTGGGAATTAGAGA	CCAATCAGCCTGCAACAAC	198.3	229.3		197.3
GWM0359	2A	CTAATTGCAACAGGTCATGGG	TACTTGTGTTCTGGGACAATGG	234.8			105
GWM0372	2A	AATAGAGCCCTGGGACTGGG	GAAGGACGACATTCCACCTG	114.5	352.9		105.7	114.2	329.9
GWM0445	2A	TTTGTTGGGGGTTAGGATTAG	CCTTAACACTTGCTGGTAGTGA	205.6			207.3
GWM0558	2A	GGGATTGCATATGAGACAACG	TGCCATGGTTGTAGTAGCCA	118.9	144		118.8	137.8
GWM0636	2A	CGGTAGTTTTTAGCAAAGAG	CCTTACAGTTCTTGGCAGAA	127.4			105.1
WMC0177	2A	AGGGCTCTCTTTAATTCTTGCT	GGTCTATCGTAATCCACCTGTA	204.6			206.5
WMC0181	2A	TCCTTGACCCCTTGCACTAACT	ATGGTTGGGAGCACTAGCTTGG	193.5	278.7		193.7		276.8
WMC0296	2A	GAATCTCATCTTCCCTTGCCAC	ATGGAGGGGTATAAAGACAGCG	176.9	179		174.9	181.3
WMC0407	2A	GGTAATTCTAGGCTGACATATGCTC	CATATTTCCAAATCCCCAACTC	152			186.5
WMC0522	2A	AAAAATCTCACGAGTCGGGC	CCCGAGCAGGAGCTACAAAT	119.9			196.4
WMC0644	2A	GACCCTGGTATTCGCACCTCTG	CGTGACGGCCATTACATAGGAG	180.6			149.6	214.8
WMC0819	2A	GATTCGGTCGGTTGGCTAAG	GTTTGTGGTGGGTGGATTGC	171.5	211.4		172.1	211.8
BAR0013	2B	GCAGGAACAACCACGCCATCTTAC	GCGTCGCAATTTGAAGAAAATCATC	107	142.9	158.3	108.7	143.4	158.6
BAR0018	2B	CGCTTCCCATAACGCCGATAGTAA	CGCCCGCATCATGAGCAATTCTATCC	164.4	249.8		259.5
BAR0055	2B	GCGGTCAACACACTCCACTCCTCTCTC	CGCTGCTCCCATTGCTCGCCGTTA	145.7	153.5		146.2	152.8
BAR0160	2B	GGTTGTTCCTAGGAAATTTCTATAATAACTG	GCGACTTTCATGATCAAGATGGCATC	129.3
GWM0047	2B	TTGCTACCATGCATGACCAT	TTCACCTCGATTGAGGTCCT	164.2	178.5		177.2
GWM0120	2B	GATCCACCTTCCTCTCTCTC	GATTATACTGGTGCCGAAAC				136.1
GWM0148	2B	GTGAGGCAGCAAGAGAGAAA	CAAAGCTTGACTCAGACCAAA	162.4			162.8
GWM0374	2B	ATAGTGTGTTGCATGCTGTGTG	TCTAATTAGCGTTGGCTGCC				193.6	232.7
GWM0429	2B	TTGTACATTAAGTTCCCATTA	TTTAAGGACCTACATGACAC	228.9			222.4
GWM0501	2B	GGCTATCTCTGGCGCTAAAA	TCCACAAACAAGTAGCGCC	116.1			118.8
GWM0526	2B	CAATAGTTCTGTGAGAGCTGCG	CCAACCCAAATACACATTCTCA	155.9			155.8	164
WMC0154	2B	ATGCTCGTCAGTGTCATGTTTG	AAACGGAACCTACCTCACTCTT	176.4	230.4		176.8
WMC0332	2B	CATTTACAAAGCGCATGAAGCC	GAAAACTTTGGGAACAAGAGCA	149.7			149.9	187.5
WMC0361	2B	AATGAAGATGCAAATCGACGGC	ATTCTCGCACTGAAAACAGGGG	234.9			235.1	245.9
WMC0441	2B	TCCAGTAGAGCACCTTTCATT	ATCACGAAGATAAACAAACGG	176.8			177.5
WMC0474	2B	ATGCTATTAAACTAGCATGTGTCG	AGTGGAAACATCATTCCTGGTA	108.5	130.2		108.9	130.5
WMC0764	2B	CCTCGAACCTGAAGCTCTGA	TTCGCAAGGACTCCGTAACA				156.7	183.7
BAR0159	2D	CGCAATTTATTATCGGTTTTAGGAA	CGCCCGATAGTTTTTCTAATTTCTGA	94.9	235		217.2
CFD0051	2D	GGAGGCTTCTCTATGGGAGG	TGCATCTTATCCTGTGCAGC	167.9			167.8
CFD0116	2D	TTTGCCCATTACAACAAGCA	CAAGCAGCACCTCATGACAG	239.1			239.4
GWM0102	2D	TCTCCCATCCAACGCCTC	TGTTGGTGGCTTGACTATTG	163.8			159.4
GWM0157	2D	GTCGTCGCGGTAAGCTTG	GAGTGAACACACGAGGCTTG	123.2			123.1
GWM0210	2D	TGCATCAAGAATAGTGTGGAAG	TGAGAGGAAGGCTCACACCT	181.4			181.7
GWM0261	2D	CTCCCTGTACGCCTAAGGC	CTCGCGCTACTAGCCATTG	181.7	209		180.2	190.6	211.3
GWM0301	2D	GAGGAGTAAGACACATGCCC	GTGGCTGGAGATTCAGGTTC				101.9
GWM0484	2D	ACATCGCTCTTCACAAACCC	AGTTCCGGTCATGGCTAGG	96.2	165.4		165.1
GWM0539	2D	CTGCTCTAAGATTCATGCAACC	GAGGCTTGTGCCCTCTGTAG	149.6				149.5
WMC0041	2D	TCCCTCTTCCAAGCGCGGATAG	GGAGGAAGATCTCCCGGAGCAG	167.2	177.9		167.2	178.2
WMC0144	2D	GGACACCAATCCAACATGAACA	AAGGATAGTTGGGTGGTGCTGA	157.5			137.8
WMC0167	2D	AGTGGTAATGAGGTGAAAGAAG	TCGGTCGTATATGCATGTAAAG	204.5			204.3
WMC0503	2D	GCAATAGTTCCCGCAAGAAAAG	ATCAACTACCTCCAGATCCCGT				148.7	262.9
BAR0012	3A	CGACAGAGTGATCACCCAAATATAA	CATCGGTCTAATTGTCAATGTA	204			203.7
BAR0057	3A	GCGACCACCTCAGCCAACTTATTATGT	GCGGGGAGGCACATTCATAGGAGT
BAR0284	3A	GCGTCAGAAATGCAAGAAAAATAGG	GCGGAAGAAAAGGACGAAGACAAG
BAR0294	3A	ACGTCATCGAGCCCTTCTAT	AGAGACACGGTTGCTACAAAGA
BAR0314	3A	CTGTGGAAACCAATAAAAACAA	GTGCGCGAATAACTACAAGAAA	141.1	266.2	277.8	277.3	296.2
BAR0321	3A	TGCACTTCCCACAACACATC	TTGCCACGTAGGTGATTTATGA				215.6
BAR0356	3A	CGCTAGAGCTGTTTGAGGGGAGGAG	CGCATGTAGGGGGAGGCTTCTTTT	112.5	173.3		112.8	139.5	169.5
CFA2134	3A	TTTACGGGGACAGTATTCGG	AAGACACTCGATGCGGAGAG	216.2			216.2
CFA2262	3A	ACAATGTGGAGATGGCACAA	TACCAGCTGCACTTCCATTG	180.6
GWM0005	3A	GCCAGCTACCTCGATACAACTC	AGAAAGGGCCAGGCTAGTAGT	121.6	193		194.2
GWM0369	3A	CTGCAGGCCATGATGATG	ACCGTGGGTGTTGTGAGC	172.4			207.8
GWM0674	3A	TCGAGCGATTTTTCCTGC	TGACCGAGTTGACCAAAACA	157.5	163.7	179.1	158.1	164.3	179.6
WMC0169	3A	TACCCGAATCTGGAAAATCAAT	TGGAAGCTTGCTAACTTTGGAG	125.3	138.5	151.7	126.2	139.3	177.6
WMC0428	3A	TTAATCCTAGCCGTCCCTTTTT	CGACCTTCGTTGGTTATTTGTG				130.4
WMC0527	3A	ACCCAAGATTGGTTGCAGAA	GCTACAGAAAACCGGAGCCTAT
WMC0532	3A	GATACATCAAGATCGTGCCAAA	GGGAGAAATCATTAACGAAGGG	185.7			188	193.6
BAR0073	3B	GCGTGTCGTGCTTGTTCTCGGTTCTCAG	CGCTATTTGCCGCCACCTCCATCA	106.9			225.2
BAR0075	3B	AGGGTTACAGTTTGCTCTTTTAC	CCCGACGACCTATCTATACTTCTCTA	119.3			120.1
BAR0077	3B	GCGTATTCTCCCTCGTTTCCAAGTCTG	GTGGGAATTTCTTGGGAGTCTGTA				177.6	225.3
BAR0084	3B	CGCATAACCGTTGGGAAGACATCTG	GGTGCAACTAGAACGTACTTCCAGTC	118.7	134.5		118.9	131.6
BAR0133	3B	AGCGCTCGAAAAGTCAG	GGCAGGTCCAACTCCAG	138			103	108
BAR0139	3B	AGAAGCTCCCCTAAACTGAG	CGACGCTGATGAATGAAT	223	233.2		223.6	231.8	241.6
BAR0147	3B	GCGCCATTTATTCATGTTCCTCAT	CCGCTTCACATGCAATCCGTTGAT	120.8
BAR0164	3B	TGCAAACTAATCACCAGCGTAA	CGCTTTCTAAAACTGTTCGGGATTTCTAA	193.2			118.7	194.5	221.8
BAR0344	3B	GCGCGTCGACATGTATTTCTTGAT	GCGTTTCATCTGGTATCTGGTGTAT	256.8			205.6	256.6
CFA2170	3B	TGGCAAGTAACATGAACGGA	ATGTCATTCATGTTGCCCCT	172.2			172.9
GWM0108	3B	CGACAATGGGGTCTTAGCAT	TGCACACTTAAATTACATCCGC		152		152.1
GWM0114	3B	ACAAACAGAAAATCAAAACCCG	ATCCATCGCCATTGGAGTG	129.4			129
GWM0181	3B	TCATTGGTAATGAGGAGAGA	GAACCATTCATGTGCATGTC	146			142.9	147
GWM0247	3B	GCAATCTTTTTTCTGACCACG	ATGTGCATGTCGGACGC	178.7			178.3
GWM0284	3B	AATGAAAAAACACTTGCGTGG	GCACATTTTTCACTTTCGGG
GWM0285	3B	ATGACCCTTCTGCCAAACAC	ATCGACCGGGATCTAGCC	106.5	239.5		245.6	260.5
GWM0299	3B	ACTACTTAGGCCTCCCGCC	TGACCCACTTGCAATTCATC
GWM0389	3B	ATCATGTCGATCTCCTTGACG	TGCCATGCACATTAGCAGAT	134.7			147.2
GWM0493	3B	TTCCCATAACTAAAACCGCG	GGAACATCATTTCTGGACTTTG				162.6
GWM0533	3B	AAGGCGAATCAAACGGAATA	GTTGCTTTAGGGGAAAAGCC	109.1	133		109.6	131.8	161.2
GWM0547	3B	GTTGTCCCTATGAGAAGGAACG	TTCTGCTGCTGTTTTCATTTAC	200.5			199.3
GWM0566	3B	TCTGTCTACCCATGGGATTTG	CTGGCTTCGAGGTAAGCAAC	138.2			145.9
STS0256	3B	GTTCACCCCGTCCAGATACA	ATGAACCCGATGATGCATTT	243.3			243.1
UMN0010	3B	CGTGGTTCCACGTCTTCTTA	TGAAGTTCATGCCACGCATA	256.4			246.9
WMC0054	3B	TATTGTGCAATCGCAGCATCTC	TGCGACATTGGCAACCACTTCT				167.2
WMC0078	3B	AGTAAATCCTCCCTTCGGCTTC	AGCTTCTTTGCTAGTCCGTTGC	278.5			278.1
WMC0231	3B	CATGGCGAGGAGCTCGGTGGTC	GTGGAGCACAGGCGGAGCAAGG	248.8			249
WMC0274	3B	AAGCAAGCAGCAAAACTATCAA	GAATGAATGAATGAATCGAGGC	136.4	141.3	146.2	136.9	141.8	146.7
WMC0291	3B	TACCACGGGAAAGGAAACATCT	CACGTTGAAACACGGTGACTAT	111.4	244.6		246	258.8
WMC0307	3B	GTTTGAAGACCAAGCTCCTCCT	ACCATAACCTCTCAAGAACCCA	135.4	164.3		134.9	163.4
WMC0326	3B	GGAGCATCGCAGGACAGA	GGACGAGGACGCCTGAAT	230.7			203.4
WMC0366	3B	TACCTCTCTACGATGAAGCC	TGGAGTCTTAGTGTGGTGTT	124.8			121.6
WMC0687	3B	AGGACGCCTGAATCCGAG	GGGAGCGTAGGAGGACTAACA	140.7	151.8	206.1	176.7
WMC0777	3B	GCCATCAAGCGGATCAACT	GTAGCGCCCTGTTTCACCTC	132.2			110	154.1
BAR0042	3D	GCGACTCCTACTGTTGATAGTTC	GCGTTCTTTTATTACTCATTTTGCAT	105.5	128.8		129.6
BAR0071	3D	GCGCTTGTTCCTCACCTGCTCATA	GCGTATATTCTCTCGTCTTCTTGTTGGTT	122.7			117.5	122.5
BAR0135	3D	ATCGCCATCTCCTCTACCA	GCGAACCCATGTGCTAAGT	238.9	259.8		237.6	261.4
BAR0323	3D	GCGAATCTGATGTGGCATGTTAGTT	GGCATATTTCCTTCACAGTTTT	111			106.8	111.3
BAR1119	3D	GCGTTGCCTATGTACTCTCCTGCTAT	GCGCTCACAACAAAATATACAAGT
BAR1162	3D	ACTCCCACGGCGCCATACGAT	GTAAAAACGGTGTGTGCATCCCTAGT	276			276.2
CFD0009	3D	TTGCACGCACCTAAACTCTG	CAAGTGTGAGCGTCGG	168.5			167.2	246.1
CFD0055	3D	CCAGTAGCCGGCCCTACTAT	GCACGAGATACGGACAATCA	294.6				296.3
CFD0064	3D	ACAGTGTTGTTGCCCCTTTC	CCCATGTTACAGCTTTGGGT	258.5			192.2	257.4
CFD0223	3D	AAGAGCTACAATGACCAGCAGA	GCAGTGTATGTCAGGAGAAGCA	187.8			114.3	148.7	187.4
GDM0072	3D	TGGTTTTCTCGAGCATTCAA	TGCAACGATGAAGACCAGAA	155.3			153.2
GWM0003	3D	GCAGCGGCACTGGTACATTT	AATATCGCATCACTATCCCA	94.5	291		94.4
GWM0052	3D	CTATGAGGCGGAGGTTGAAG	TGCGGTGCTCTTCCATTT				169.3
GWM0161	3D	GATCGAGTGATGGCAGATGG	TGTGAATTACTTGGACGTGG	172.6			169
GWM0341	3D	TTCAGTGGTAGCGGTCGAG	CCGACATCTCATGGATCCAC	102	107	156.8	102.5	107.5	157.2
GWM0383	3D	ACGCCAGTTGATCCGTAAAC	GACATCAATAACCGTGGATGG	209.9			178.1	209.5
GWM0456	3D	TCTGAACATTACACAACCCTGA	TGCTCTCTCTGAACCTGAAGC	105.8	122.9		105.6	122.8
GWM0645	3D	TGACCGGAAAAGGGCAGA	GCCCCTGCAGGAGTTTAAGT	163.8			163.3
SR24.50	3D	CCCAGCATCGGTGAAAGAA	ATGCGGAGCCTTCACATTTT
WMC0549	3D	TTGTCACACACGCACTCCC	GTCCTTCCCTCGTTCATCCT	201.4			178.4	200.8
WMC0656	3D	AAGTAGGCGAGCGTTGT	TTTCCCTGGCGAGATG	192.8			191.3
BAR0170	4A	CGCTTGACTTTGAATGGCTGAACA	CGCCCACTTTTTACCTAATCCTTTTGAA	114.2			114.1	180.8
BAR0343	4A	GGCCTAATTACAAGTCCAAAAG	GCTCAAAGTAAAGTTCACGAATAT	173.7			169.3	173.3
CFA2256	4A	GGTAATATTCAGGTTACCGCACA	GGTAAAGTTATAAATTGTTGTGGGC	163.2			186.3
CFD0257	4A	TCTCAACTTGCAACTGCCAC	CCCTCCATGGATTCTTGCTA	299.1			106.5	298.9
GWM0160	4A	TTCAATTCAGTCTTGGCTTGG	CTGCAGGAAAAAAAGTACACCC	199.9			193.2	198
GWM0397	4A	TGTCATGGATTATTTGGTCGG	CTGCACTCTCGGTATACCAGC	193.9	203.1		207.8
GWM0565	4A	GCGTCAGATATGCCTACCTAGG	AGTGAGTTAGCCCTGAGCCA	156			107.3	156.4
GWM0601	4A	ATCGAGGACGACATGAAGGT	TTAAGTTGCTGCCAATGTTCC	139.9	144.2		139.4	143.7
GWM0610	4A	CTGCCTTCTCCATGGTTTGT	AATGGCCAAAGGTTATGAAGG	188.2			116.3	186.7
WMC0219	4A	TGCTAGTTTGTCATCCGGGCGA	CAATCCCGTTCTACAAGTTCCA	174.2
WMC0232	4A	GAGATTTGTTCATTTCATCTTCGCA	TATATTAAAGGTTAGAGGTAGTCAG				132.6
WMC0262	4A	GCTTTAACAAAGATCCAAGTGGCAT	GTAAACATCCAAACAAAGTCGAACG				217.2
WMC0313	4A	GCAGTCTAATTATCTGCTGGCG	GGGTCCTTGTCTACTCATGTCT				213.9
WMC0420	4A	ATCGTCAACAAAATCTGAAGTG	TTACTTTTGCTGAGAAAACCCT	141.5			141.9
WMC0468	4A	AGCTGGGTTAATAACAGAGGAT	CACATAACTGTCCACTCCTTTC	172.1			170.7
WMC0707	4A	GCTAGCTGACACTTTTCCTTTG	TCAGTTTCCCACTCACTTCTTT	195.7			195	205.1
WMC0757	4A	AAGTCTCACGCCCTCTCCAA	CCCTCCCCGTGGACCT				122.4	183.9
BAR0163	4B	GCGTGTTTTAAGGTATTTTCCATTTTCT	GCGCATCCTGTTCCTCCATTCATA
BAR0227	4B	GCACCGAAGCTCTAATACCAAATGT	GCGTTGAGGAGTGTTCTCTGTTCTGGA				195.8	204.3
BAR1045	4B	GCGTGTAATAAAACTGGTTGGATA	GCGAGTATGGTAATTTCTAGGGAGTC	114.3	187.2		182.1	188.5
BAR1096	4B	GCGTTCGCATATACGTCGTATACAT	GGTGGTGAAGAGGCATGCCCAACAAA	163.7	347		173.8	376.3
CFD0039	4B	CCACAGCTACATCATCTTTCCTT	CAAAGTTTGAACAGCAGCCA	97.2	155.7		97.2	155.5
GWM0006	4B	CGTATCACCTCCTAGCTAAACTAG	AGCCTTATCATGACCCTACCTT	164.3	202.2		163.9	171.8	211.6
GWM0113	4B	ATTCGAGGTTAGGAGGAAGAGG	GAGGGTCGGCCTATAAGACC	167.6			167.4
GWM0149	4B	CATTGTTTTCTGCCTCTAGCC	CTAGCATCGAACCTGAACAAG	170.7			170.5	180.4
GWM0251	4B	CAACTGGTTGCTACACAAGCA	GGGATGTCTGTTCCATCTTAG	123.1			108.3	115.2	123
GWM0375	4B	ATTGGCGACTCTAGCATATACG	GGGATGTCTGTTCCATCTTAGC	178.2			163.2	170	177.9
GWM0495	4B	GAGAGCCTCGCGAAATATAGG	TGCTTCTGGTGTTCCTTCG	178			180.8
GWM0513	4B	ATCCGTAGCACCTACTGGTCA	GGTCTGTTCATGCCACATTG	160.4			158.2
WMC0047	4B	GAAACAGGGTTAACCATGCCAA	ATGGTGCTGCCAACAACATACA	151.2			149.6	154.9
WMC0125	4B	ATACCACCATGCATGTGGAAGT	ACCGCTTGTCATTTCCTTCTGT	247.3			200.8	247	277.5
WMC0413	4B	CACTGGAAACATCTCTTCAACT	ACAGGAAAGGATGATGTTCTCT	176.8	185.2		180.6	184.9
WMC0459	4B	CAGTGATCTTCTGGGTGTTTTG	ATAACGTGCAGCACTCATCTCT	257.4			257.5
WMC0710	4B	GTAAGAAGGCAGCACGTATGAA	TAAGCATTCCCAATCACTCTCA	107.1			106.7
BAR0091	4D	TTCCCATAACGCCGATAGTA	GCGTTTAATATTAGCTTCAAGATCAT
BAR0217	4D	GCGTTGTGTTGAAGGCTGAGCATCCA	GCGGAGTAGCCTAACGGCGGTGGAGGAAAC	119.8			115.4	119.5
BAR0288	4D	GGGTTTTGCTTGGTTGACA	CGGGACGATTTTATTTAGGAGT	253			246.7	254.5
BAR1118	4D	CGCAGTTGCCTCCCTTGTTAGATGTT	CGCTTATTCCTTTCTCATTGGGTTTG	214.7			215.2
BAR1183	4D	TCCCGCCCTCTCTAGACGAAACTGT	CGGGAAAGGAAAGGAGCTTACGGT	267			264.6
CFD0023	4D	TAGCAGTAGCAGCAGCAGGA	GCAAGGAAGAGTGTTCAGCC	118.5			118.4	220
CFD0084	4D	GTTGCCTCGGTGTCGTTTAT	TCCTCGAGGTCCAAAACATC	195.3			197.1
CFD0106	4D	ACGGGTGGTTTTGCTCAGT	ACTCCACCAGCGGAGAAATA	207.1			206.6
GDM0040	4D	GACCTAAGGCTCGGTCACC	GCAGGCATGGTACCCTTG	135			134.8
GDM0125	4D	GCAGGCGTGTTACTCCAAGT	CCGAGGTGGATAGGAGGAAA	145			144.8
GDM0129	4D	GAGCAGGCAGCAGCTAGC	TGCATCATCATCGGTCAAGT
GWM0194	4D	GATCTGCTCTACTCTCCTCC	CGACGCAGAACTTAAACAAG				146.5
GWM0624	4D	TTGATATTAAATCTCTCTATGTG	AATTTTATTTGAGCTATGCG	131.4			129.1	137.7
SSR3A	4D	CTCGTGACAAAAGCCACTCA	GACGCAATCAAGGGGAATAA	224.6			223.3
WMC0052	4D	TCCAATCAATCAGGGAGGAGTA	GAACGCATCAAGGCATGAAGTA	168.3	175.2	229.5	175.1
WMC0285	4D	TGTGGTTGTATTTGCGGTATGG	TTGTGGTGCTGAGTTAGCTTGT	293.2			292.8
WMC0331	4D	CCTGTTGCATACTTGACCTTTTT	GGAGTTCAATCTTTCATCACCAT	147.1			130.1	146.8
WMC0473	4D	TCTGTTGCGCGAAACAGAATAG	CCCATTGGACAACACTTTCACC	124.7			124.5	163.7
WMC0622	4D	CAGGAAGAAGAGCTCCGAGAAA	CTTGCTAACCCGCGCC	145			146.2
WMC0720	4D	CACCATGGTTGGCAAGAGA	CTGGTGATACTGCCGTGACA	143			142.3
WMC0825	4D	GCTAGCTGCTGGTTCCACTTG	TGTCCACTCCACTCCAGCATTAC
BAR0001	5A	GCGATGCTTTTGCCTTGTTTCAG	GCGGCCCCTTTGACTCTTCATAG				175.4	293
BAR0056	5A	GCGGGAATTTACGGGAAGTCAAGAA	GCGAGTGGTTCAAATTTATGTCTGT	115.7	119.4		132.5
BAR0117	5A	TCATGCGTGCTAAGTGCTAA	GAGGGCAGGAAAAAGTGACT	235.4			239.1
BAR0141	5A	GGCCCATGGATAATTTTTGAAATG	CAATTCGGCCAAAGAAGAAGTCA	270.7			285.8
BAR0186	5A	GGAGTGTCGAGATGATGTGGAAAC	CGCAGACGTCAGCAGCTCGAGAGG	230			228.4
BAR0197	5A	CGCATGGTCAGTTTTCTTTTAATCCT	GCGCTCTCCTTCATTTATGGTTTGTTG	154.7	207.1		154.4	194.8
BAR0303	5A	GCGAGCTATGATCTGATGAGGAG	GCGTGTCCTACTAATCCAACTTG
BAR0316	5A	GCGTCCCACCTGTCATTAACTGTC	GCGGGCCCACTCCTGTTAGATTA	202.8			124.8	203.2
BAR0319	5A	GCAGAGCTACGGCAATGT	GCGTAAGTCCCGGAAGTAACAGAA	100.1			100.2
BAR1182	5A	ATGCGGTGTAGAAACAGAGAAGAAA	GCCACTCGGGAGAAGACCT	110.9	114.9		111.5	150.7
CFA2121	5A	TAAATGGCCATCAAGCAATG	GCTTGTGAACTAATGCCTCCC	141.7	163.7		141.5	161.7
CFA2155	5A	TTTGTTACAACCCAGGGGG	TTGTGTGGCGAAAGAAACAG				232
GWM0154	5A	TCACAGAGAGAGAGGGAGGG	ATGTGTACATGTTGCCTGCA
GWM0156	5A	CCAACCGTGCTATTAGTCATTC	CAATGCAGGCCCTCCTAAC	129.3	303.3
GWM0186	5A	GCAGAGCCTGGTTCAAAAAG	CGCCTCTAGCGAGAGCTATG	115			153.2
GWM0291	5A	CATCCCTACGCCACTCTGC	AATGGTATCTATTCCGACCCG				121.6	182.4
GWM0293	5A	TACTGGTTCACATTGGTGCG	TCGCCATCACTCGTTCAAG
GWM0304	5A	AGGAAACAGAAATATCGCGG	AGGACTGTGGGGAATGAATG	220			234.3
GWM0595	5A	GCATAGCATCGCATATGCAT	GCCACGCTTGGACAAGATAT	195.4			198
WMC0327	5A	TGCGGTACAGGCAAGGCT	TAGAACGCCCTCGTCGGA				196.7
WMC0388	5A	TGTGCGGAATGATTCAATCTGT	GGCCATTAGACTGCAATGGTTT	172.9	183.5		172.6	181.2	185.5
WMC0524	5A	TAGTCCACCGGACGGAAAGTAT	GTACCACCGATTGATGCTTGAG	117.9	130.6	228.9	226.2	118	132
WMC0705	5A	GGTTGGGCTCCTGTCTGTGAA	TCTTGCACCTTCCCATGCTCT	113.5			113.3
BAR0074	5B	GCGCTTGCCCCTTCAGGCGAG	CGCGGGAGAACCACCAGTGACAGAGC	176			194.1	177
BAR0089	5B	GGGCGCGGCACCAGCACTACC	CTCCGAGGCCACCGAAGACAAGATG	150.7			143.5	150.3
BAR1032	5B	GCGAAATAACTAACAGAATACAACAACA	GCGAGGAAAACTTGACAATGGTA	117.5	161.8		117.2	161.5
CFD0060	5B	TGACCGGCATTCAGTATCAA	TGGTCACTTTGATGAGCAGG	168.8			151.1	170.4
GDM0101	5B	GTCTCCATGACAAGGAGGGA	TGAAACCTCAAAGGGAAAGA	221.7	231.6		222.1	232
GDM0146	5B	ATCCTGACGGCCACCAC	CAAAGCCTGCGATACATCAA	150.7			152.7
GWM0371	5B	GACCAAGATATTCAAACTGGCC	AGCTCAGCTTGCTTGGTACC	182.7			184.4
GWM0408	5B	TCGATTTATTTGGGCCACTG	GTATAATTCGTTCACAGCACGC				164.2
GWM0499	5B	ACTTGTATGCTCCATTGATTGG	GGGGAGTGGAAACTGCATAA	144.7	268.6		160
GWM0540	5B	TCTCGCTGTGAAATCCTATTTC	AGGCATGGATAGAGGGGC	141.5			131.7	145.3
GWM0544	5B	TAGAATTCTTTATGGGGTCTGC	AGGATTCCAATCCTTCAAAATT				185.9
GWM0604	5B	TATATAGTTCAATATGACCCG	ATCTTTTGAACCAAATGTG	123.2	131.3		123.8	131.8
WMC0073	5B	TTGTGCACCGCACTTACGTCTC	ACACCCGGTCTCCGATCCTTAG	204.7	288.4	319.6	188.4	208.7
WMC0235	5B	ACTGTTCCTATCCGTGCACTGG	GAGGCAAAGTTCTGGAGGTCTG	247.5			249.8
WMC0247	5B	CATGTTGATAACCGACTCGCAG	TGAAACTAGGGGCCACGAATAA				95.8
WMC0363	5B	TCTGTAACGCATAATAGAATAGCCC	ATGATTGCGTTATCTTCATATTTGG	140.7			142.5
BAR0130	5D	CGGCTAGTAGTTGGAGTGTTGG	ACCGCCTCTAGTTATTGCTCTC	294.7
BAR0143	5D	TTGTGCCAAATCAAGAACAT	GGTTGGGCTAGGATGAAAAT	250.6			240.3
BAR0177	5D	GCGATCCTGTTGTTGAGCGTTTGCATAA	TCCCGTTTTCCCGTGTGTTAGTCTA
BAR0286	5D	GCGAAGAAAACATTAGACCAAAA	GCGATATGTTTCCCGACAACTA	120.2	274.3		199.8	271.5
CFD0008	5D	ACCACCGTCATGTCACTGAG	GTGAAGACGACAAGACGCAA	176.2			174.7
CFD0012	5D	GTTACCCAAACCTGCCCTTT	CTACGAGTCGGGATCAGCAT	157.7	171.1
CFD0018	5D	CATCCAACAGCACCAAGAGA	GCTACTACTATTTCATTGCGACCA	190.4
CFD0057	5D	ATCGCCGTTAACATAGGCAG	TCACTGCTGTATTTGCTCCG	294.7			108.7	280
CFD0102	5D	TTGTGGAAGGGTTTGATGAAG	TGCAGGACCAAACATAGCTG	105.7	294.2		105.5	283.2
CFD0189	5D	GCTAAAGCCACATAGGACGG	GCACAAGATTTTGCAAGGCT	275
GDM0138	5D	CATGAGCCGATTCAGCG	CGCTTAAATTGAAGTACCGC	230.9			231.1
GDM0153	5D	TATAGGCAAATTAATTAAGACG	ATCTTTATGTGAGTACACTGC	249
GWM0182	5D	TGATGTAGTGAGCCCATAGGC	TTGCACACAGCCAAATAAGG	183			180.7
GWM0190	5D	GTGCTTGCTGAGCTATGAGTC	GTGCCACGTGGTACCTTTG	229.5
GWM0212	5D	AAGCAACATTTGCTGCAATG	TGCAGTTAACTTGTTGAAAGGA	116.2			118.8
GWM0272	5D	TGCTCTTTGGCGAATATATGG	GTTCAAAACAAATTAAAAGGCCC	154.1			153.7
GWM0292	5D	TCACCGTGGTCACCGAC	CCACCGAGCCGATAATGTAC	229.8			116	126.9	235.6
GWM0358	5D	AAACAGCGGATTTCATCGAG	TCCGCTGTTGTTCTGATCTC	179.1
GWM0583	5D	TTCACACCCAACCAATAGCA	TCTAGGCAGACACATGCCTG	182.6			180.1
WMC0161	5D	ACCTTCTTTGGGATGGAAGTAA	GTACTGAACCACTTGTAACGCA	185.3			161.4	184.8	197.6
WMC0233	5D	GACGTCAAGAATCTTCGTCGGA	ATCTGCTGAGCAGATCGTGGTT	203.6	274		203.2
WMC0318	5D	CGTAAAATTACGGTGCATTGAT	GTGGACTTTTGTGGTTTTTGAG	205
WMC0357	5D	TAGTGGGTGACCGGTCAAGA	TGGACGGATTTGGTCATTTC	223.5			222.9
WMC0765	5D	GGGATCAGACTGGGACTGGAG	GGGTTGGCTTGGCAGAGAA	183			192.9	205.3
BAR0003	6A	TTCCCTGTGTCTTTCTAATTTTTTTT	GCGAACTCCCGAACATTTTTAT	214.8			214.4
BAR0107	6A	CGAACTGAAACTGAAAACACAGACATC	AGGGAGAGTGGACGTCATAATTTGTG				99.8	203.2
BAR1165	6A	GCGCCATCAAGCCTCAAAACTCTGTA	CGCAACGTTTTCCTTTCCCATAATACT	116.8	122.2	155	117	122	154.6
GWM0334	6A	AATTTCAAAAAGGAGAGAGA	AACATGTGTTTTTAGCTATC	138.4			132.1	138.1
GWM0427	6A	AAACTTAGAACTGTAATTTCAGA	AGTGTGTTCATTTGACAGTT	212.9			226.4	103.6
GWM0494	6A	ATTGAACAGGAAGACATCAGGG	TTCCTGGAGCTGTCTGGC	189.9	202.2	208.1	190	202.1	211.8
GWM0570	6A	TCGCCTTTTACAGTCGGC	ATGGGTAGCTGAGAGCCAAA	111.6	160.4		111.4	162.3
GWM0617	6A	GATCTTGGCGCTGAGAGAGA	CTCCGATGGATTACTCGCAC	149.9			132.2
WMC0201	6A	CATGCTCTTTCACTTGGGTTCG	GCGCTTGCAGGAATTCAACACT	268.2			265.5
WMC0256	6A	CCAAATCTTCGAACAAGAACCC	ACCGATCGATGGTGTATACTGA	124.9			124.6
WMC0786	6A	GGGTCACCAACCCGCTC	CGTGGGTGCAATTCTCAGG	107	177		105	175.8
BAR0079	6B	GCGTTGGAAAGGAGGTAATGTTAGATAG	TCGTGGGTTACAAGTTTGGGAGGTCA	175.6			173.5	181.7
BAR0134	6B	CCGTGCTGCAAATGAACAC	AGTTGCCGGTTCCCATTGTCA	97.3			202.6	103.4
BAR0178	6B	GCGTATTAGCAAAACAGAAGTGAG	GCGACTAGTACGAACACCACAAAA
BAR0198	6B	CGCTGAAAAGAAGTGCCGCATTATGA	CGCTGCCTTTTCTGGATTGCTTGTCA				166.1
BAR0354	6B	CGTTGTTTGCGTAGAAGGAGGTT	GCGAATGCGGGCGATAAAGTGG	267.4			279.4
CFA2110	6B	TCACTACCCGCATGAACAAA	TTCTGCACAAACCGTTCTGA	153			153.6
GWM0088	6B	CACTACAACTATGCGCTCGC	TCCATTGGCTTCTCTCTCAA	135			135.5
GWM0107	6B	ATTAATACCTGAGGGAGGTGC	GGTCTCAGGAGCAAGAACAC	175.6	200.4	212.8	176.6	201.2	213.5
GWM0133	6B	ATCTAAACAAGACGGCGGTG	ATCTGTGACAACCGGTGAGA
GWM0219	6B	GATGAGCGACACCTAGCCTC	GGGGTCCGAGTCCACAAC		205		204.8
GWM0311	6B	TCACGTGGAAGACGCTCC	CTACGTGCACCACCATTTTG	160			160.4	177
GWM0518	6B	AATCACAACAAGGCGTGACA	CAGGGTGGTGCATGCAT	139.6	206		141.3	163.2	206.2
GWM0626	6B	GATCTAAAATGTTATTTTCTCTC	TGACTATCAGCTAAACGTGT	151.9			122.2	151.6
WMC0079	6B	CATCAATGCATATGGCTGAAAT	AAAAGTTGTCATGAGCGAAGAA	123.1	139.7	166.6	120.9	139.3	166.2
WMC0397	6B	AGTCGTGCACCTCCATTTTG	CATTGGACATCGGAGACCTG	180.2			179.9
WMC0494	6B	GGATCGAGTCTCAAGTCTACAA	AGAAGGAACAAGCAACATCATA	235.6			228.3
WMC0756	6B	TTCCGTGGCCTCTCGTTC	CATTGCCATCAGTCACCCTC				196.1	204.9
BAR0096	6D	AAGCCTTGTTGTTCCGTATTATT	GCGGTTTATATTTTGTGGTTGAGCATTTT	206.8			203.5
BAR0175	6D	GCGTAACAGAAGCGGAGAAAGC	GCGAATCATTTAGTGTTAGGTGGCAGTG	155.1	260.3
BAR0183	6D	CCCGGGACCACCAGTAAGT	GGATGGGGAATTGGAGATACAGAG	168.2	186.2		168.6	187.9
BAR0196	6D	GGTGGGTTTTATCGAATAGATTTGCT	GCGTTTCGTCAAGATTAATGCAGGTTT	125.3	177.7		177.4
CFD0033	6D	TACCGCAATAATCACACCCA	GGTCGATGGACTGTCCCTAA	184			184.1
CFD0045	6D	TCTCTCCAGTTGCTCCTCGT	ATGTGGAACCGGTCTACTCG	204			203.7
CFD0047	6D	TGACCATGTCATGTTTTATACCACT	TGGACTACATGTCAAGCACAAA	152.6			209.9
CFD0049	6D	TGAGTTCTTCTGGTGAGGCA	GAATCGGTTCACAAGGGAAA		235		235.3
CFD0075	6D	GCATAAACTTGGACCCTGGA	GCTAAGCCACGCTACCACTC	320.4
CFD0076	6D	GCAATTTCACACGCGACTTA	CGCTCGACAACATGACACTT		178		165.9
CFD0095	6D	AATCCTGACTTTAAAGCCTTTCC	CATCTGTATGATATTTTGGAGGTCA	166.5			166.9
CFD0132	6D	CAAATGCTAATCCCCGCC	TGTAAACAAGGTCGCAGGTG	128.9	123		123.1	128.8
CFD0219	6D	GGCCCATCTGTCATTGACTT	CAGCTTGTGTTGCTCGCTTA	117.2	300.7		117.1	300.7
GDM0127	6D	ACGGGGAAATTAAAACGACC	TGAGATGGAATCGACAGAAA	204.2			203.7
GDM0132	6D	ACCGCTCGGAGAAAATCC	AGGGGGGCAGAGGTAGG		162.2		159.6
GWM0325	6D	TTTCTTCTGTCGTTCTCTTCCC	TTTTTACGCGTCAACGACG	152.9
GWM0469	6D	CAACTCAGTGCTCACACAACG	CGATAACCACTCATCCACACC	161.2	196		161.5	196.7
BAR0127	7A	TGCATGCACTGTCCTTTGTATT	AAGATGCGGGCTGTTTTCTA	211.1			209.6	217.8
BAR0154	7A	GTAATTCCGGTTCCACTTGACATT	GGATGGGCAGCTTCAAGGTATGTT	234.2	250.5		250	233
BAR0222	7A	AAATCCGGCATCTGCTGTATCCATA	GTCCGGCCGCTGAATACTGTT	198.1			198.9
BAR1005	7A	CGCGTTTGCCTCTCTTGTGCTATAC	CGCGAGATACCCGAAAGTTTTGAT	147			141.5	147.7
CFA2049	7A	TAATTTGATTGGGTCGGAGC	CGTGTCGATGGTCTCCTTG	151.4	170.6		150.9
GWM0060	7A	TGTCCTACACGGACCACGT	GCATTGACAGATGCACACG		223		223.1
GWM0130	7A	AGCTCTGCTTCACGAGGAAG	CTCCTCTTTATATCGCGTCCC	151			151.4
GWM0276	7A	ATTTGCCTGAAGAAAATATT	AATTTCACTGCATACACAAG	100.2			114.2
WMC0083	7A	TGGAGGAAACACAATGGATGCC	GAGTATCGCCGACGAAAGGGAA	169			170.8	181.1
WMC0116	7A	ACGGCACCCCAGAACCTAGTCG	GCGTGCGTCTGTGCTGCATCGG
WMC0283	7A	CGTTGGCTGGGTTATATCATCT	GACCCGCGTGTAAGTGATAGGA	111.7	171.1		111.4	166.6
WMC0479	7A	GACCTAAGCCCAGTGTCATCAG	AGACTCTTGGCTTTGGATACGG				216	224.5
WMC0488	7A	AAAGCACAACCAGTTATGCCAC	GAACCATAGTCACATATCACGAGG				121.1	153.3
WMC0525	7A	GTTTGACGTGTTTGCTGCTTAC	CTACGGATAATGATTGCTGGCT				232.1
WMC0603	7A	ACAAACGGTGACAATGCAAGGA	CGCCTCTCTCGTAAGCCTCAAC	105.7
WMC0790	7A	AATTAAGATAGACCGTCCATATCATCCA	CGACAACGTACGCGCC	111.6			112.8
BAR0072	7B	CGTCCTCCCCCTCTCAATCTACTCTC	CGTCCCTCCATCGTCTCATCA	190			196.3
BAR0085	7B	GCGAACGCTGCCCGGAGGAATCA	GCGTCGCAGATGAGATGGTGGAGCAAT	239.4			239.3
BAR0094	7B	CGAAGAGACCATTGTATTGAGAA	GCGCATCATAGAGGGGTTGTTCATC	156.2			156.5
BAR0095	7B	GGGGTGTGGTTGTTTGTAAGG	TGCGAATTCTATATACGATCTTGAGC	210.4			206.9
GWM0043	7B	CACCGACGGTTTCCCTAGAGT	GGTGAGTGCAAATGTCATGTG	162			161.7
GWM0046	7B	GCACGTGAATGGATTGGAC	TGACCCAATAGTGGTGGTCA				128.6	200.4
GWM0333	7B	GCCCGGTCATGTAAAACG	TTTCAGTTTGCGTTAAGCTTTG		164		163.8
GWM0400	7B	GTGCTGCCACCACTTGC	TGTAGGCACTGCTTGGGAG				151.4
GWM0537	7B	ACATAATGCTTCCTGTGCACC	GCCACTTTTGTGTCGTTCCT	300.7			228.6
WMC0311	7B	GGGCCTGCATTTCTCCTTTCTT	CTGAACTTGCTAGACGTTCCGA	109.3	127.1		119.5	124.8
WMC0323	7B	ACATGATTGTGGAGGATGAGGG	TCAAGAGGCAGACATGTGTTCG	153.5			172.6
WMC0364	7B	ATCACAATGCTGGCCCTAAAAC	CAGTGCCAAAATGTCGAAAGTC	219.5			221
WMC0396	7B	TGCACTGTTTTACCTTCACGGA	CAAAGCAAGAACCAGAGCCACT	175.1			165.9
WMC0426	7B	GACGATCGTTTCTCCTACTTTA	ACTACACAAATGACTGCTGCTA	191.3	220.3		190.9	219.9
WMC0517	7B	ATCCTGACGTTACACGCACC	ACCTGGAACACCACGACAAA				203.7
BAR0111	7D	GCGGTCACCAGTAGTTCAACA	GCGTATCCCATTGCTCTTCTTCACTAAC	190.3			189.1
BAR0126	7D	CCATTGAAACCGGATTTGAGTCG	CGTTCCATCCGAAATCAGCAC	140			139.8
BAR0172	7D	GCGAAATGTGATGGGGTTTATCTA	GCGATTTGATTTAACTTTAGCAGTGAG
BAR0184	7D	TTCGGTGATATCTTTTCCCCTTGA	CCGAGTTGACTGTGTGGGCTTGCTG	234.7			233
BAR0235	7D	GCGCTCACCCTCCTACACTTCCTA	GCGCAAGTCTGTCAAAGCCTAA	326.5			119.2	149.4	326.6
CFD0014	7D	CCACCGGCCAGAGTAGTATT	TCCTGGTCTAACAACGAGAAGA	140.7			132	140.4
CFD0031	7D	GCACCAACCTTGATAGGGAA	GTGCCTGATGATTTTACCCG	207.8	246		207.3	245.3
CFD0066	7D	AGGTCTTGGTGGTTTTGGTG	TTTTCACATGCCCACAGTTG	147			191
CFD0069	7D	AAATACCTTGAATTGTGAGCTGC	TCTGTTCATCCCCAAAGTCC
GDM0046	7D	TGTGTTGGCCTTGTGGTG	CTACCCAATGCATCCCCTTA	154.8			154.2
GDM0088	7D	TCCCACCTTTTTGCTGTAGA	AAGGACAAATCCCTGCATGA		136.4		136
GWM0111	7D	TCTGTAGGCTCTCTCCGACTG	ACCTGATCAGATCCCACTCG	154.8			150.8	167.3	220.3
GWM0295	7D	GTGAAGCAGACCCACAACAC	GACGGCTGCGACGTAGAG	262.7			163	263
GWM0428	7D	CGAGGCAGCGAGGATTT	TTCTCCACTAGCCCCGC	160.9			156.3
SWM0010	7D	GCCTACTTTGACGGCATATGG	CCATCTTGACATACTTTGGCCTTCC				185.8	208.7
WMC0014	7D	ACCCGTCACCGGTTTATGGATG	TCCACTTCAAGATGGAGGGCAG				259.1
WMC0121	7D	GGCTGTGGTCTCCCGATCATTC	ACTGGACTTGAGGAGGCTGGCA	325			324.2
WMC0463	7D	GATTGTATAGTCGGTTACCCCT	ATTAGTGCCCTCCATAATTGTG	173			172.3
WMC0671	7D	GTACGTCAAAGAAAGAGAATTACCTC	CTCAGAGATATATCTTCGTTGTCAGT	100.7			99.7	161.8
WMC0702	7D	GAATCACATCGAATGGATCTCA	GAGGCCTTTTTCGATATTCTGC	212			114.3	211.8

## Sheet: collection
	Chromosome		Number of markers	Successfully amplified in 7182		Successfully amplified in TR77		Number of markers with similar products between 7182 and TR77
	Group 1	1A	15	11	0.733333	15	1	8	0.727273
		1B	16	13	0.8125	15	0.9375	10	0.769231
		1D	15	12	0.8	13	0.866667	11	0.916667
	Group 2	2A	23	19	0.826087	23	1	14	0.736842
		2B	17	14	0.823529	16	0.941176	11	0.785714
		2D	14	12	0.857143	14	1	10	0.833333
	Group 3	3A	16	10	0.625	11	0.6875	8	0.8
		3B	34	29	0.852941	32	0.941176	19	0.655172
		3D	21	18	0.857143	19	0.904762	17	0.944444
	Group 4	4A	17	13	0.764706	16	0.941176	10	0.769231
		4B	17	15	0.882353	16	0.941176	14	0.933333
		4D	21	17	0.809524	18	0.857143	17	1
	Group 5	5A	23	16	0.695652	20	0.869565	11	0.6875
		5B	16	13	0.8125	16	1	12	0.923077
		5D	23	21	0.913043	16	0.695652	14	0.666667
	Group 6	6A	11	10	0.909091	11	1	8	0.8
		6B	17	13	0.764706	15	0.882353	11	0.846154
		6D	17	17	1	14	0.823529	12	0.705882
	Group 7	7A	16	12	0.75	12	0.75	9	0.75
		7B	15	12	0.8	15	1	9	0.75
		7D	20	16	0.8	18	0.9	15	0.9375
	Total		384	313	0.815104	345	0.898438	250
