# Supplementary material for: Molecular cytogenetic characterization of a novel wheat–Psathyrostachys huashanica Keng T3DS-5NsL•5NsS and T5DL-3DS•3DL dual translocation line with powdery mildew resistance
Source: BMC Plant Biol. 2020 Apr 15;20:163. doi: 10.1186/s12870-020-02366-8 (PMC7161236; doi:10.1186/s12870-020-02366-8)
Supplement: Supplementary file 3 — Additional file 3. Table S2 TR77-15K SNP array. [file 12870_2020_2366_MOESM3_ESM.xls]

## Sheet: valid value.allele
probeset_id	Chr_id	16JX4-2/TR77	7182	HS	Affy_SNP_ID	Start
AX-108730532	1A	0	0	1	Affx-109255894	547884554
AX-108732062	1A	2	0	1	Affx-111872338	104240003
AX-108733288	1A	0	2	1	Affx-109775754	31891661
AX-108756719	1A	2	2	1	Affx-111944442	480155150
AX-108761163	1A	0	2	1	Affx-111929640	139210422
AX-108762805	1A	0	0	1	Affx-110555724	424801366
AX-108766125	1A	2	2	1	Affx-111132656	502860219
AX-108766638	1A	0	0	1	Affx-111286378	377003739
AX-108773096	1A	0	2	1	Affx-110296680	257567903
AX-108775719	1A	2	0	1	Affx-110052856	223879216
AX-108777399	1A	0	2	1	Affx-109015361	10579460
AX-108779844	1A	2	0	1	Affx-110953449	9980666
AX-108789891	1A	0	2	1	Affx-109998815	155021453
AX-108791013	1A	0	0	1	Affx-108953270	308390322
AX-108795741	1A	0	2	1	Affx-110037975	388525167
AX-108807975	1A	2	2	1	Affx-109679446	565398182
AX-108808989	1A	2	2	1	Affx-109918121	551165346
AX-108818720	1A	0	0	1	Affx-111085776	570863125
AX-108820427	1A	0	2	1	Affx-111190494	28664400
AX-108830701	1A	0	0	1	Affx-109594363	322955974
AX-108835010	1A	0	2	1	Affx-111893369	49964748
AX-108841071	1A	2	2	1	Affx-108987018	327272366
AX-108844691	1A	0	2	1	Affx-109106295	343660821
AX-108844886	1A	2	2	1	Affx-110634045	520122965
AX-108852569	1A	2	0	1	Affx-109362504	339100657
AX-108858579	1A	0	2	1	Affx-111059727	340701630
AX-108859495	1A	1	2	1	Affx-109573089	318191337
AX-108865536	1A	2	2	1	Affx-111270997	388941546
AX-108866416	1A	1	1	1	Affx-109087067	20917708
AX-108877432	1A	2	0	1	Affx-111569647	30571380
AX-108881024	1A	2	2	1	Affx-111714345	510758911
AX-108881072	1A	2	0	1	Affx-109726209	344948322
AX-108894116	1A	0	2	1	Affx-108924421	191031702
AX-108896257	1A	0	2	1	Affx-109528462	28201863
AX-108907198	1A	0	2	1	Affx-110560711	168704407
AX-108914803	1A	2	2	1	Affx-88639660	574481294
AX-108916488	1A	0	2	1	Affx-109315850	235779078
AX-108917420	1A	2	2	1	Affx-111090900	485173993
AX-108921683	1A	2	0	1	Affx-111458004	349351057
AX-108929659	1A	0	2	1	Affx-110023080	277976628
AX-108931576	1A	2	2	1	Affx-109297978	522152681
AX-108935155	1A	2	2	1	Affx-111756885	549673052
AX-108943724	1A	0	0	1	Affx-109661940	367051284
AX-108948975	1A	2	0	1	Affx-88560787	259062806
AX-108965988	1A	2	-1	1	Affx-110091594	333887117
AX-108973273	1A	2	0	1	Affx-108930614	201449191
AX-108974862	1A	0	2	1	Affx-110611898	145703714
AX-108988313	1A	2	0	1	Affx-111604063	47806425
AX-108999030	1A	2	0	1	Affx-110983513	147683716
AX-109004702	1A	2	2	1	Affx-110537729	531059828
AX-109041305	1A	2	0	1	Affx-88758619	151413441
AX-109044183	1A	2	2	1	Affx-88493019	474300128
AX-109044271	1A	2	0	1	Affx-111245228	164405062
AX-109052393	1A	0	2	1	Affx-111061573	207300487
AX-109054331	1A	2	2	1	Affx-109239281	302218996
AX-109083206	1A	2	0	1	Affx-111574758	134458307
AX-109277966	1A	2	2	1	Affx-109250414	439411878
AX-109289579	1A	0	2	1	Affx-111653638	155530744
AX-109291490	1A	0	0	1	Affx-111317422	504991472
AX-109296950	1A	0	0	1	Affx-111930728	320431994
AX-109299553	1A	0	0	1	Affx-111080500	571928598
AX-109304452	1A	0	2	1	Affx-109162189	343384533
AX-109311143	1A	0	0	1	Affx-110974716	32744633
AX-109314921	1A	0	2	1	Affx-110862388	11563697
AX-109321208	1A	0	-1	1	Affx-109366792	511717112
AX-109324621	1A	2	-1	1	Affx-109621637	315146050
AX-109325332	1A	0	2	1	Affx-110187197	381272347
AX-109326208	1A	0	2	1	Affx-109704563	101107864
AX-109326813	1A	0	0	1	Affx-110427548	513859613
AX-109328513	1A	2	2	1	Affx-109107868	371984854
AX-109333149	1A	0	0	1	Affx-111865548	462796333
AX-109335959	1A	2	2	1	Affx-111930537	295353416
AX-109340279	1A	2	0	1	Affx-109752117	40280825
AX-109340495	1A	0	0	1	Affx-110240823	584583724
AX-109341225	1A	2	2	1	Affx-111668762	567371662
AX-109344712	1A	0	0	1	Affx-109631271	14627346
AX-109351766	1A	0	0	1	Affx-110550762	331519295
AX-109353936	1A	0	2	1	Affx-109903778	220533715
AX-109356080	1A	0	0	1	Affx-111669336	568417998
AX-109356451	1A	0	2	1	Affx-111836318	301204340
AX-109363703	1A	0	2	1	Affx-109610397	158927428
AX-109368678	1A	0	0	1	Affx-110903838	375012155
AX-109373066	1A	2	2	1	Affx-108972626	32295651
AX-109374083	1A	1	0	1	Affx-111724194	166611635
AX-109374169	1A	0	2	1	Affx-111208892	391247594
AX-109374200	1A	0	2	1	Affx-111221163	143777932
AX-109375456	1A	2	2	1	Affx-108858982	496145066
AX-109382288	1A	0	0	1	Affx-109690119	341591187
AX-109391306	1A	0	2	1	Affx-111092862	170576953
AX-109396457	1A	0	2	1	Affx-111585612	220546917
AX-109403945	1A	1	2	1	Affx-109472701	144799711
AX-109404355	1A	2	2	1	Affx-109122086	373201260
AX-109408386	1A	0	0	1	Affx-110599323	532065433
AX-109408584	1A	0	0	1	Affx-111324681	535291589
AX-109412526	1A	2	0	1	Affx-109941175	194931207
AX-109415183	1A	2	2	1	Affx-111533015	562322390
AX-109421148	1A	2	0	1	Affx-111858014	291236722
AX-109423270	1A	0	0	1	Affx-111132570	358154622
AX-109423347	1A	0	0	1	Affx-88526834	557487909
AX-109428041	1A	2	0	1	Affx-109345091	22483490
AX-109441476	1A	2	0	1	Affx-110352732	257716824
AX-109442898	1A	0	0	1	Affx-110727311	359028019
AX-109447158	1A	0	0	1	Affx-111357409	488648697
AX-109454533	1A	2	2	1	Affx-111796651	519263551
AX-109456415	1A	0	0	1	Affx-109649308	518444344
AX-109469627	1A	2	2	1	Affx-110419629	488409378
AX-109471276	1A	0	0	1	Affx-108883810	581874194
AX-109473499	1A	2	0	1	Affx-109053188	33403197
AX-109482870	1A	2	2	1	Affx-88555379	384821889
AX-109483444	1A	0	0	1	Affx-109884448	557056493
AX-109483727	1A	0	2	1	Affx-111923010	39640209
AX-109487391	1A	2	0	1	Affx-109544578	185016615
AX-109494616	1A	1	0	1	Affx-111433059	296216227
AX-109517045	1A	2	0	1	Affx-111904825	309423337
AX-109562522	1A	2	2	1	Affx-109127468	360009501
AX-109585289	1A	0	2	1	Affx-110499981	173056779
AX-109597085	1A	2	2	1	Affx-111237700	569977069
AX-109606033	1A	0	0	1	Affx-110212173	352873176
AX-109619286	1A	2	0	1	Affx-110938930	390708666
AX-109621044	1A	0	0	1	Affx-110301330	589697812
AX-109623840	1A	2	0	1	Affx-110665650	56486064
AX-109624394	1A	0	0	1	Affx-110455815	262176611
AX-109628778	1A	2	2	1	Affx-110019292	338609216
AX-109630836	1A	2	0	1	Affx-110483871	188833953
AX-109634424	1A	2	2	1	Affx-111441608	550789727
AX-109635515	1A	0	2	1	Affx-109589641	296409028
AX-109819145	1A	0	2	1	Affx-110088321	298067643
AX-109820251	1A	2	2	1	Affx-111114795	7363621
AX-109822252	1A	2	1	1	Affx-109606321	588691268
AX-109824940	1A	2	0	1	Affx-109111748	262939765
AX-109831764	1A	0	0	1	Affx-109690153	487725293
AX-109841934	1A	2	2	1	Affx-111126255	74429616
AX-109842766	1A	2	2	1	Affx-109605680	477737419
AX-109848072	1A	2	2	1	Affx-111336400	315390754
AX-109849380	1A	2	0	1	Affx-109664906	224806146
AX-109849752	1A	0	0	1	Affx-109490510	535716169
AX-109862316	1A	2	0	1	Affx-110922220	54687790
AX-109863129	1A	0	0	1	Affx-108957280	532673880
AX-109863151	1A	2	2	1	Affx-110508087	382033563
AX-109863848	1A	2	2	1	Affx-109153363	540413542
AX-109864205	1A	0	2	1	Affx-110674350	30276357
AX-109864216	1A	2	2	1	Affx-109398068	483131050
AX-109866949	1A	0	0	1	Affx-88770497	553705997
AX-109886270	1A	0	2	1	Affx-108936914	344324226
AX-109887522	1A	2	2	1	Affx-88413477	365646107
AX-109902115	1A	2	2	1	Affx-109757341	357186179
AX-109904229	1A	0	0	1	Affx-111002423	516450384
AX-109905627	1A	0	0	1	Affx-110233030	402928251
AX-109909262	1A	0	0	1	Affx-109789901	351475106
AX-109914567	1A	2	2	1	Affx-88563065	539880228
AX-109916940	1A	0	0	1	Affx-109522058	506524807
AX-109927600	1A	0	2	1	Affx-110770471	273664590
AX-109930799	1A	0	0	1	Affx-111130978	464896790
AX-109935575	1A	2	2	1	Affx-111333524	531547546
AX-109937019	1A	2	2	1	Affx-109333815	525123787
AX-109954487	1A	2	0	1	Affx-111284181	43571899
AX-109967116	1A	2	2	1	Affx-109552741	334502147
AX-109969719	1A	0	0	1	Affx-110913502	9572902
AX-109972578	1A	0	2	1	Affx-108882559	394302994
AX-109974584	1A	1	0	1	Affx-110265360	197344946
AX-109977330	1A	2	2	1	Affx-109243725	337705896
AX-109983715	1A	2	0	1	Affx-109396040	137999776
AX-109984878	1A	1	1	1	Affx-109700650	484868422
AX-109985412	1A	2	2	1	Affx-111708481	513362330
AX-109987797	1A	0	2	1	Affx-109622680	587809580
AX-109989893	1A	0	2	1	Affx-110769936	127480729
AX-110005760	1A	0	2	1	Affx-110279512	254944329
AX-110006847	1A	2	0	1	Affx-111757245	48759326
AX-110014905	1A	2	2	1	Affx-88407881	560578516
AX-110018834	1A	0	0	1	Affx-110583976	337154946
AX-110026141	1A	1	1	1	Affx-111293392	524387425
AX-110026287	1A	2	2	1	Affx-111413955	374775771
AX-110032820	1A	0	0	1	Affx-109405140	471272117
AX-110044204	1A	2	0	1	Affx-109292757	177788012
AX-110049336	1A	0	2	1	Affx-111403788	218478571
AX-110049395	1A	0	0	1	Affx-109172627	424604028
AX-110062407	1A	2	2	1	Affx-111752557	404419268
AX-110084994	1A	2	2	1	Affx-109451912	539315190
AX-110089093	1A	1	0	1	Affx-109871447	460278088
AX-110090502	1A	2	0	1	Affx-109275675	16407055
AX-110122042	1A	2	2	1	Affx-110804868	528633639
AX-110173584	1A	0	2	1	Affx-111126186	219097774
AX-110181408	1A	0	0	1	Affx-109834181	24331546
AX-110367274	1A	2	0	1	Affx-111165023	241654628
AX-110368348	1A	2	0	1	Affx-109542046	311846987
AX-110377259	1A	2	0	1	Affx-108931939	563308643
AX-110377941	1A	0	2	1	Affx-109065519	160986441
AX-110378928	1A	0	0	1	Affx-110536790	544594992
AX-110384221	1A	0	0	1	Affx-109593873	306103781
AX-110390222	1A	2	2	1	Affx-110488525	560095842
AX-110394989	1A	2	2	1	Affx-108946489	582655804
AX-110396848	1A	2	0	1	Affx-109509057	229691779
AX-110396896	1A	0	0	1	Affx-108966767	5491723
AX-110398363	1A	0	0	1	Affx-111712995	356388090
AX-110402962	1A	1	0	1	Affx-110632945	162480445
AX-110421810	1A	0	2	1	Affx-111891906	255302725
AX-110427428	1A	0	0	1	Affx-109212504	486322263
AX-110434112	1A	0	2	1	Affx-111240187	313121935
AX-110441785	1A	2	0	1	Affx-108915297	209473521
AX-110455706	1A	2	0	1	Affx-111073497	270133145
AX-110455726	1A	1	0	1	Affx-110638171	259046191
AX-110463408	1A	2	2	1	Affx-111552153	494722975
AX-110464527	1A	1	1	1	Affx-109511694	538235443
AX-110464570	1A	2	2	1	Affx-111177705	51678756
AX-110471563	1A	-1	0	1	Affx-110264216	317922045
AX-110471753	1A	2	2	1	Affx-110879612	555951314
AX-110475253	1A	2	2	1	Affx-110689799	331414199
AX-110480896	1A	0	0	1	Affx-109268144	379139661
AX-110489045	1A	0	0	1	Affx-111392731	365489201
AX-110493799	1A	1	0	1	Affx-110311829	295034616
AX-110499703	1A	-1	0	1	Affx-111626998	312527773
AX-110506787	1A	-1	0	1	Affx-109569336	339794635
AX-110511731	1A	2	2	1	Affx-110877269	334788278
AX-110531680	1A	0	0	1	Affx-110464920	508646837
AX-110540561	1A	2	2	1	Affx-88404536	99140580
AX-110547230	1A	2	2	1	Affx-88778334	355318778
AX-110548582	1A	2	2	1	Affx-110529460	438540535
AX-110562440	1A	0	0	1	Affx-88632214	537353589
AX-110562636	1A	2	0	1	Affx-110437546	110074030
AX-110567183	1A	0	0	1	Affx-111759976	336460977
AX-110574139	1A	0	2	1	Affx-109946641	118502958
AX-110592831	1A	2	0	1	Affx-88409385	236723044
AX-110593666	1A	2	0	1	Affx-110506143	339916340
AX-110605358	1A	2	0	1	Affx-110381919	34143926
AX-110611419	1A	0	0	1	Affx-111116120	514695443
AX-110616388	1A	0	0	1	Affx-109210567	479539377
AX-110616913	1A	2	0	1	Affx-111201579	267153822
AX-110617203	1A	2	2	1	Affx-109075281	368710195
AX-110628967	1A	2	0	1	Affx-109380391	389803509
AX-110636090	1A	0	0	1	Affx-109615474	579869577
AX-110642950	1A	2	2	1	Affx-111699218	471503530
AX-110661013	1A	0	2	1	Affx-109232429	147357383
AX-110670478	1A	2	0	1	Affx-111603601	92469528
AX-110697418	1A	2	0	1	Affx-110832238	290340831
AX-110712805	1A	0	0	1	Affx-110516358	437227053
AX-110714545	1A	2	0	1	Affx-108901445	35837799
AX-110732157	1A	0	2	1	Affx-110771772	237217385
AX-110735773	1A	0	2	1	Affx-109278118	378395050
AX-110906010	1A	2	1	1	Affx-111992429	256932365
AX-110906954	1A	1	2	1	Affx-88526215	14161799
AX-110917923	1A	0	2	1	Affx-110483294	36388893
AX-110926621	1A	0	0	1	Affx-110591755	475204083
AX-110931640	1A	2	0	1	Affx-111087094	311844480
AX-110943762	1A	2	0	1	Affx-111774755	297883939
AX-110944731	1A	0	2	1	Affx-108980579	173664017
AX-110945242	1A	2	0	1	Affx-111146796	53659451
AX-110947388	1A	2	2	1	Affx-110035437	336126282
AX-110955950	1A	2	2	1	Affx-110545239	371524922
AX-110960234	1A	0	0	1	Affx-111631854	51962196
AX-110977845	1A	2	2	1	Affx-111969732	316151009
AX-110981297	1A	0	0	1	Affx-109811037	527095488
AX-110987235	1A	2	0	1	Affx-109987076	584755997
AX-110990436	1A	2	0	1	Affx-111554734	349517298
AX-111001034	1A	0	2	1	Affx-110436910	23014071
AX-111003139	1A	2	0	1	Affx-110777102	314438579
AX-111014967	1A	0	2	1	Affx-111310337	125151717
AX-111026946	1A	0	0	1	Affx-110039096	377609033
AX-111026966	1A	0	2	1	Affx-110018906	182324857
AX-111031072	1A	2	2	1	Affx-110735678	486035384
AX-111032242	1A	0	0	1	Affx-111777100	493217690
AX-111034164	1A	2	2	1	Affx-110650497	316861419
AX-111039702	1A	2	0	1	Affx-109454569	35545627
AX-111044540	1A	0	2	1	Affx-108869188	149351101
AX-111052075	1A	0	2	1	Affx-110023139	355795442
AX-111057726	1A	2	2	1	Affx-109496727	486822254
AX-111074330	1A	0	2	1	Affx-109278404	152463525
AX-111084696	1A	0	2	1	Affx-111425854	16422919
AX-111087538	1A	0	0	1	Affx-110752581	556728551
AX-111087592	1A	2	0	1	Affx-111919182	239135392
AX-111095246	1A	-1	0	1	Affx-109009470	155701938
AX-111099153	1A	0	2	1	Affx-109558809	259670557
AX-111101445	1A	0	2	1	Affx-109629067	152814599
AX-111107679	1A	2	2	1	Affx-111196181	476083843
AX-111110976	1A	-1	2	1	Affx-110694129	249112392
AX-111118849	1A	0	2	1	Affx-110237424	124498173
AX-111120968	1A	2	0	1	Affx-111498501	138430520
AX-111125144	1A	2	0	1	Affx-110588575	18487694
AX-111133220	1A	0	0	1	Affx-109891770	304849708
AX-111135025	1A	0	2	1	Affx-110675403	220980745
AX-111138197	1A	0	0	1	Affx-109662823	359564585
AX-111140587	1A	0	0	1	Affx-110211228	323844310
AX-111156568	1A	2	2	1	Affx-110355190	548573715
AX-111158522	1A	0	0	1	Affx-110797784	477934572
AX-111168439	1A	2	0	1	Affx-88726929	261825583
AX-111176006	1A	2	0	1	Affx-110640418	34531442
AX-111211653	1A	1	1	1	Affx-110136035	593408912
AX-111214633	1A	2	2	1	Affx-111847329	434177041
AX-111214792	1A	0	2	1	Affx-111282213	174051655
AX-111218514	1A	2	2	1	Affx-109743273	314744543
AX-111221462	1A	2	0	1	Affx-111868084	251689066
AX-111222852	1A	0	0	1	Affx-109158300	472544847
AX-111223739	1A	1	2	1	Affx-110421771	267881911
AX-111241096	1A	1	0	1	Affx-110511167	261413231
AX-111242393	1A	2	0	1	Affx-111460676	300712672
AX-111252231	1A	2	0	1	Affx-110807713	273153221
AX-111260564	1A	0	2	1	Affx-110201548	126782346
AX-111262089	1A	0	0	1	Affx-110686693	8727315
AX-111263532	1A	2	0	1	Affx-111905166	188477525
AX-111283111	1A	2	0	1	Affx-110827671	310143397
AX-111450961	1A	2	2	1	Affx-88777403	546502829
AX-111452243	1A	2	0	1	Affx-111835716	193688543
AX-111452805	1A	2	2	1	Affx-111666768	532935325
AX-111459247	1A	2	2	1	Affx-111553188	303347851
AX-111467899	1A	2	2	1	Affx-111044710	475819912
AX-111471771	1A	0	1	1	Affx-111345640	586132124
AX-111472392	1A	0	0	1	Affx-108903719	306615654
AX-111480833	1A	2	2	1	Affx-111787334	266082338
AX-111481601	1A	2	0	1	Affx-111102663	318905179
AX-111482811	1A	0	2	1	Affx-110918097	280713178
AX-111485169	1A	2	2	1	Affx-109859861	534849354
AX-111489802	1A	0	0	1	Affx-111408611	570580119
AX-111494269	1A	2	2	1	Affx-109380102	432558642
AX-111505633	1A	2	2	1	Affx-110168969	2876821
AX-111509307	1A	2	2	1	Affx-88757592	320445166
AX-111517864	1A	0	0	1	Affx-88609893	562154455
AX-111525529	1A	0	2	1	Affx-88682088	577820374
AX-111527056	1A	0	2	1	Affx-109921424	146255755
AX-111535469	1A	2	0	1	Affx-110104321	175866156
AX-111546934	1A	0	0	1	Affx-109261797	354054598
AX-111549611	1A	2	0	1	Affx-110467078	124789204
AX-111554031	1A	0	2	1	Affx-110630120	319435790
AX-111563037	1A	2	2	1	Affx-110066186	481233771
AX-111570965	1A	2	2	1	Affx-108857529	115431406
AX-111571300	1A	2	-1	1	Affx-111052749	541388664
AX-111572655	1A	0	0	1	Affx-109899335	324607963
AX-111575061	1A	0	0	1	Affx-110341558	566372095
AX-111576317	1A	0	0	1	Affx-109086578	479030432
AX-111578749	1A	0	0	1	Affx-108871620	453766229
AX-111585289	1A	0	2	1	Affx-110061590	399231378
AX-111586048	1A	0	1	1	Affx-110246877	388156180
AX-111591884	1A	2	2	1	Affx-110963577	501343140
AX-111592472	1A	0	2	1	Affx-111115815	204098555
AX-111597054	1A	2	0	1	Affx-111107346	395367267
AX-111604707	1A	0	2	1	Affx-110412837	3226874
AX-111609101	1A	2	0	1	Affx-111004673	310539740
AX-111620737	1A	2	2	1	Affx-110969930	313595383
AX-111623149	1A	0	2	1	Affx-111666594	202069079
AX-111645533	1A	0	2	1	Affx-109765347	246571909
AX-111647350	1A	2	2	1	Affx-109012966	113865421
AX-111650098	1A	0	2	1	Affx-111937254	252279835
AX-111651188	1A	2	2	1	Affx-109432388	1348742
AX-111651445	1A	2	2	1	Affx-111331227	53436220
AX-111652275	1A	2	2	1	Affx-108928115	551979324
AX-111652927	1A	2	0	1	Affx-110389746	207944805
AX-111655605	1A	2	0	1	Affx-109259372	158195238
AX-111655790	1A	0	0	1	Affx-88700917	550611274
AX-111663855	1A	0	2	1	Affx-109334854	157627426
AX-111681900	1A	2	0	1	Affx-110832356	577313956
AX-111682431	1A	1	0	1	Affx-109086208	395311070
AX-111686031	1A	2	2	1	Affx-88559376	517077768
AX-111688135	1A	2	2	1	Affx-109180868	543480297
AX-111689506	1A	2	2	1	Affx-111926073	573642575
AX-111692232	1A	2	0	1	Affx-111934592	46967025
AX-111693378	1A	2	-1	1	Affx-109263076	402489009
AX-111700010	1A	2	0	1	Affx-109279324	242531846
AX-111700821	1A	2	2	1	Affx-111230832	498667313
AX-111702167	1A	0	0	1	Affx-109083924	547028458
AX-111719607	1A	2	2	1	Affx-110831427	302640298
AX-111730844	1A	1	2	1	Affx-109066211	582860342
AX-111736507	1A	2	0	1	Affx-88614067	101770717
AX-111738110	1A	2	0	1	Affx-110605935	34876707
AX-111760906	1A	0	2	1	Affx-110864147	117817956
AX-111762593	1A	2	0	1	Affx-111299690	39167273
AX-111764127	1A	2	2	1	Affx-110325718	544497666
AX-111764359	1A	0	2	1	Affx-110170534	172354229
AX-111767357	1A	2	2	1	Affx-108906798	495125499
AX-111775939	1A	2	2	1	Affx-111856897	304177126
AX-111802924	1A	0	0	1	Affx-110496423	504003811
AX-111803078	1A	2	2	1	Affx-111585799	492023119
AX-111806559	1A	0	1	1	Affx-111247679	449836382
AX-112286628	1A	0	0	1	Affx-88784533	588767571
AX-182056099	1A	2	2	1	Affx-472298449	508961809
AX-86164646	1A	0	0	1	Affx-88788576	500980417
AX-86167093	1A	0	0	1	Affx-88592114	498811359
AX-86170121	1A	1	0	1	Affx-93016140	54126886
AX-86172394	1A	2	2	1	Affx-88532510	513736378
AX-86184285	1A	0	0	1	Affx-92314418	428546913
AX-89424853	1A	0	2	1	Affx-88457519	267158347
AX-89475672	1A	2	0	1	Affx-88508500	347633555
AX-89481437	1A	2	-1	1	Affx-88514285	496088699
AX-89488696	1A	2	2	1	Affx-88521558	399495179
AX-89542937	1A	2	2	1	Affx-110477843	23966223
AX-89650136	1A	0	0	1	Affx-92155216	511102083
AX-89713082	1A	2	2	1	Affx-88745790	554536304
AX-89714190	1A	1	1	1	Affx-88746897	504577414
AX-89732204	1A	2	2	1	Affx-88764896	498141736
AX-89738551	1A	1	0	1	Affx-110839688	575684543
AX-94399869	1A	2	0	1	Affx-92740311	272316170
AX-94416982	1A	2	0	1	Affx-92159466	47578129
AX-94438518	1A	2	0	1	Affx-92326031	394593229
AX-94439447	1A	2	0	1	Affx-92272647	292077819
AX-94503000	1A	2	2	1	Affx-92240794	529789404
AX-94531333	1A	2	2	1	Affx-92826367	380262435
AX-94583334	1A	2	2	1	Affx-92893704	490414377
AX-94615199	1A	2	2	1	Affx-92837116	21624343
AX-94621604	1A	0	0	1	Affx-92177028	375475180
AX-94636216	1A	1	2	1	Affx-92703575	382249851
AX-94673150	1A	0	2	1	Affx-92771019	101380403
AX-94705481	1A	2	2	1	Affx-92876124	269581046
AX-94727697	1A	2	2	1	Affx-92373575	41709840
AX-94771670	1A	2	2	1	Affx-92932276	300104076
AX-95117204	1A	0	0	1	Affx-92113385	522516048
AX-95226098	1A	0	0	1	Affx-92238485	544054340
AX-95235150	1A	0	0	1	Affx-92533717	366130370
AX-95630373	1A	2	2	1	Affx-92697490	74443548
AX-95658304	1A	0	2	1	Affx-88539804	8296948
AX-95658884	1A	0	0	1	Affx-88643759	353255356
AX-95684530	1A	2	2	1	Affx-88619338	264983336
AX-108725476	1B	0	0	1	Affx-111421322	451575800
AX-108729731	1B	2	2	1	Affx-109381105	558736312
AX-108734756	1B	0	0	1	Affx-109759718	465245191
AX-108737720	1B	2	0	1	Affx-110695426	686751506
AX-108738808	1B	0	0	1	Affx-111021861	411177595
AX-108740171	1B	2	0	1	Affx-110081630	334292409
AX-108740187	1B	2	0	1	Affx-88461096	688119096
AX-108741139	1B	2	0	1	Affx-108869253	290203821
AX-108743970	1B	2	2	1	Affx-111544310	597951229
AX-108746762	1B	0	0	1	Affx-110926572	83945482
AX-108746927	1B	2	2	1	Affx-108896129	443330131
AX-108747070	1B	2	0	1	Affx-109444541	668895773
AX-108747601	1B	2	2	1	Affx-111963526	395959962
AX-108747782	1B	2	0	1	Affx-108969168	664070972
AX-108756721	1B	2	2	1	Affx-111599044	384566103
AX-108774212	1B	0	0	1	Affx-108900246	42335615
AX-108780177	1B	1	1	1	Affx-110822798	5684596
AX-108782034	1B	2	2	1	Affx-109887984	665454538
AX-108786643	1B	0	0	1	Affx-109591192	447549679
AX-108788117	1B	0	2	1	Affx-109296767	654531498
AX-108788746	1B	2	2	1	Affx-110331699	264349973
AX-108790366	1B	1	0	1	Affx-111168472	458387930
AX-108796055	1B	2	2	1	Affx-111809154	450220999
AX-108798446	1B	0	0	1	Affx-111882569	42347523
AX-108798723	1B	0	2	1	Affx-109202444	322940238
AX-108800295	1B	2	0	1	Affx-111571111	360784101
AX-108800962	1B	0	2	1	Affx-111095039	659361327
AX-108804866	1B	2	0	1	Affx-111877080	572254394
AX-108810207	1B	0	0	1	Affx-109992453	555941570
AX-108814725	1B	0	0	1	Affx-109241936	452763309
AX-108822210	1B	2	2	1	Affx-108934928	249857827
AX-108822833	1B	2	0	1	Affx-109344142	475537354
AX-108826064	1B	2	2	1	Affx-109919627	582119865
AX-108831740	1B	0	0	1	Affx-88659781	660015693
AX-108845851	1B	0	2	1	Affx-110970484	371140782
AX-108848761	1B	2	0	1	Affx-110290968	459191489
AX-108850301	1B	2	0	1	Affx-109860068	323946791
AX-108852469	1B	0	2	1	Affx-110718632	458005172
AX-108855359	1B	0	2	1	Affx-110467347	497981060
AX-108856070	1B	1	2	1	Affx-111715590	472691172
AX-108859471	1B	0	2	1	Affx-110670628	629073531
AX-108867872	1B	2	0	1	Affx-111910401	621538354
AX-108872900	1B	0	2	1	Affx-109822957	432495179
AX-108877371	1B	2	2	1	Affx-111872003	402337255
AX-108880548	1B	1	2	1	Affx-109035452	620463318
AX-108884580	1B	2	2	1	Affx-111449855	301565568
AX-108885690	1B	0	0	1	Affx-109190542	448540614
AX-108888480	1B	0	0	1	Affx-109705276	412794523
AX-108888595	1B	2	2	1	Affx-109133202	443566852
AX-108892781	1B	2	2	1	Affx-109511824	657274040
AX-108898290	1B	2	0	1	Affx-108876347	619587744
AX-108899247	1B	2	2	1	Affx-109352784	527632953
AX-108904194	1B	2	2	1	Affx-109250363	577031581
AX-108905424	1B	2	0	1	Affx-110065849	266879283
AX-108909153	1B	0	2	1	Affx-88585787	356984891
AX-108912443	1B	0	0	1	Affx-110626555	300602293
AX-108915846	1B	0	2	1	Affx-111662221	508709125
AX-108920629	1B	2	2	1	Affx-109277393	604095613
AX-108920917	1B	0	1	1	Affx-111558989	511050019
AX-108921800	1B	2	2	1	Affx-111103484	522726318
AX-108948156	1B	0	2	1	Affx-110600491	549417777
AX-108972329	1B	2	0	1	Affx-111055446	298437645
AX-108973449	1B	1	2	1	Affx-88696333	643446112
AX-108977901	1B	2	2	1	Affx-110613895	602754305
AX-108987264	1B	0	2	1	Affx-110878786	336787649
AX-109007995	1B	2	2	1	Affx-111111942	393081496
AX-109020320	1B	2	0	1	Affx-111968554	341520526
AX-109032009	1B	0	0	1	Affx-110501038	535231000
AX-109037093	1B	2	0	1	Affx-110318706	602547367
AX-109043016	1B	0	0	1	Affx-109201871	538461468
AX-109054186	1B	2	-1	1	Affx-111542752	287055216
AX-109070579	1B	0	0	1	Affx-110229557	379583836
AX-109076514	1B	2	0	1	Affx-110036149	222551307
AX-109271826	1B	2	2	1	Affx-109075992	380240446
AX-109272373	1B	2	0	1	Affx-110480610	404523501
AX-109273370	1B	1	2	1	Affx-109523926	303023060
AX-109276656	1B	2	0	1	Affx-111428351	618551525
AX-109281992	1B	0	0	1	Affx-109670749	119100832
AX-109287909	1B	1	0	1	Affx-109313441	644435004
AX-109292833	1B	1	0	1	Affx-109353511	547315290
AX-109296870	1B	2	0	1	Affx-108901049	592215341
AX-109297395	1B	2	0	1	Affx-110380213	547922552
AX-109301822	1B	0	2	1	Affx-88789297	433604952
AX-109308096	1B	2	0	1	Affx-110694245	289529400
AX-109322773	1B	0	0	1	Affx-110931800	328417586
AX-109326990	1B	2	0	1	Affx-110347096	466501248
AX-109334796	1B	1	1	1	Affx-110612533	561708663
AX-109338666	1B	2	0	1	Affx-110933596	363956736
AX-109340517	1B	0	0	1	Affx-110116661	386689382
AX-109343639	1B	0	0	1	Affx-109172595	629489850
AX-109356154	1B	2	2	1	Affx-88647339	310932331
AX-109363225	1B	2	0	1	Affx-110255099	649425062
AX-109368546	1B	0	0	1	Affx-109316038	591432791
AX-109370500	1B	0	0	1	Affx-111341679	304379381
AX-109376365	1B	2	0	1	Affx-111237497	666807428
AX-109383638	1B	2	2	1	Affx-111600298	295437309
AX-109387657	1B	0	0	1	Affx-109579035	372217456
AX-109390528	1B	0	0	1	Affx-88368231	6411551
AX-109391593	1B	2	2	1	Affx-110736262	387288895
AX-109395396	1B	2	0	1	Affx-108901543	494228418
AX-109404221	1B	2	0	1	Affx-110421551	258519594
AX-109404795	1B	0	0	1	Affx-110736529	415614587
AX-109409212	1B	0	0	1	Affx-111390177	680121566
AX-109412475	1B	0	0	1	Affx-111492486	539442158
AX-109421320	1B	1	2	1	Affx-111860742	431469851
AX-109425846	1B	0	2	1	Affx-110693492	473006805
AX-109437757	1B	2	2	1	Affx-110580399	366917565
AX-109437886	1B	0	0	1	Affx-109075080	536107730
AX-109439401	1B	2	2	1	Affx-109358594	575503316
AX-109441951	1B	0	0	1	Affx-109479168	6473048
AX-109444940	1B	2	0	1	Affx-109834354	627827969
AX-109445577	1B	0	2	1	Affx-109350348	477357647
AX-109457059	1B	0	2	1	Affx-110151050	511409502
AX-109463291	1B	2	0	1	Affx-88545369	581103597
AX-109464140	1B	2	2	1	Affx-110374205	222429935
AX-109474853	1B	2	0	1	Affx-111063502	685226111
AX-109474984	1B	2	0	1	Affx-109541057	362355575
AX-109486098	1B	2	2	1	Affx-110324950	332150785
AX-109494986	1B	2	0	1	Affx-110876557	662202621
AX-109508228	1B	2	2	1	Affx-111581811	338002884
AX-109512508	1B	0	2	1	Affx-109675583	485877903
AX-109517530	1B	2	2	1	Affx-110041700	616360840
AX-109523456	1B	2	0	1	Affx-109835108	403418894
AX-109527015	1B	1	2	1	Affx-110598779	492792651
AX-109544098	1B	0	0	1	Affx-109840944	377963460
AX-109545914	1B	2	1	1	Affx-109537733	25808018
AX-109580048	1B	0	0	1	Affx-88358201	455176306
AX-109580210	1B	2	2	1	Affx-110513513	375303546
AX-109581046	1B	0	0	1	Affx-111320972	370197585
AX-109583401	1B	2	0	1	Affx-110663454	359891254
AX-109596933	1B	-1	0	1	Affx-111902832	553027297
AX-109604511	1B	2	0	1	Affx-111947267	588852762
AX-109617246	1B	0	0	1	Affx-110210936	297013252
AX-109622448	1B	2	0	1	Affx-111821853	605665523
AX-109652390	1B	0	0	1	Affx-110140219	481904145
AX-109824660	1B	0	2	1	Affx-109429959	675324456
AX-109840266	1B	2	-1	1	Affx-109690764	674057303
AX-109840997	1B	1	0	1	Affx-111554658	347558393
AX-109842914	1B	2	2	1	Affx-109029558	686753896
AX-109846519	1B	0	0	1	Affx-108884935	269315308
AX-109853345	1B	0	0	1	Affx-110604564	378461864
AX-109857682	1B	2	2	1	Affx-110129041	296491871
AX-109859134	1B	2	2	1	Affx-109979161	536573814
AX-109859227	1B	2	0	1	Affx-108914173	629940450
AX-109859779	1B	0	0	1	Affx-109037991	42335249
AX-109862469	1B	2	0	1	Affx-109648756	324351688
AX-109873586	1B	2	2	1	Affx-109543061	389879147
AX-109881506	1B	0	0	1	Affx-109236565	277262905
AX-109882817	1B	0	2	1	Affx-111036378	476082407
AX-109882902	1B	0	2	1	Affx-110606121	549792880
AX-109885745	1B	0	0	1	Affx-111161676	529952411
AX-109886973	1B	0	0	1	Affx-110958828	429922330
AX-109887385	1B	2	0	1	Affx-109052237	460274388
AX-109888316	1B	2	2	1	Affx-111492595	413748062
AX-109892539	1B	0	2	1	Affx-110461039	470939843
AX-109900946	1B	0	0	1	Affx-109668438	309706909
AX-109903718	1B	2	2	1	Affx-111931647	564916918
AX-109907382	1B	0	2	1	Affx-110542085	344322309
AX-109910123	1B	2	2	1	Affx-110588114	223145363
AX-109916275	1B	2	2	1	Affx-111855550	575828993
AX-109920276	1B	0	0	1	Affx-109376735	491227521
AX-109924351	1B	0	2	1	Affx-109739236	682431511
AX-109929201	1B	0	2	1	Affx-110966256	527632183
AX-109931371	1B	2	2	1	Affx-110339772	441673027
AX-109932384	1B	0	2	1	Affx-110631046	374913451
AX-109939895	1B	2	2	1	Affx-108931756	259974936
AX-109946575	1B	2	2	1	Affx-110768124	307136332
AX-109947536	1B	2	2	1	Affx-109081320	222837178
AX-109948353	1B	0	2	1	Affx-88703322	571073013
AX-109966524	1B	2	0	1	Affx-110021127	512107159
AX-109971635	1B	1	2	1	Affx-111790665	632634933
AX-109980796	1B	2	0	1	Affx-109113643	581197863
AX-109983759	1B	2	2	1	Affx-109653470	383176594
AX-109997234	1B	0	0	1	Affx-108884489	481322282
AX-109997417	1B	0	2	1	Affx-109193692	474100622
AX-110002545	1B	2	0	1	Affx-111306761	667499368
AX-110002681	1B	2	2	1	Affx-110948526	391917068
AX-110011386	1B	2	0	1	Affx-110513175	640341564
AX-110020631	1B	2	0	1	Affx-110480973	322947409
AX-110023834	1B	2	2	1	Affx-110263339	267572715
AX-110029221	1B	2	2	1	Affx-110382777	486535039
AX-110041028	1B	2	2	1	Affx-111677717	252258452
AX-110057926	1B	2	0	1	Affx-111759055	407869097
AX-110062945	1B	0	0	1	Affx-110843989	387783486
AX-110063809	1B	2	0	1	Affx-109804546	293640276
AX-110076399	1B	0	0	1	Affx-110177705	483286941
AX-110091358	1B	2	2	1	Affx-88628338	577924275
AX-110094943	1B	2	2	1	Affx-88722781	456252134
AX-110121329	1B	0	0	1	Affx-111677238	388895243
AX-110121671	1B	0	2	1	Affx-111893136	459400879
AX-110124276	1B	0	0	1	Affx-111431392	464840844
AX-110125845	1B	2	0	1	Affx-111050557	434542934
AX-110134125	1B	0	2	1	Affx-110210586	431894597
AX-110151702	1B	0	1	1	Affx-109484203	422482291
AX-110167781	1B	0	2	1	Affx-110929900	346408189
AX-110169030	1B	0	0	1	Affx-111887857	418617796
AX-110190018	1B	1	0	1	Affx-111181925	399230670
AX-110195432	1B	0	2	1	Affx-111436324	525222630
AX-110200329	1B	0	2	1	Affx-111372389	477589529
AX-110359707	1B	0	2	1	Affx-111300514	685225141
AX-110364298	1B	0	2	1	Affx-109695206	661603601
AX-110365668	1B	0	0	1	Affx-111236074	443330272
AX-110365753	1B	2	0	1	Affx-110499413	251531124
AX-110368320	1B	2	2	1	Affx-109531164	311736328
AX-110368439	1B	2	0	1	Affx-110273502	419950198
AX-110369292	1B	0	0	1	Affx-109340856	315384262
AX-110378403	1B	2	0	1	Affx-111105457	336272947
AX-110386580	1B	0	0	1	Affx-110858242	372157887
AX-110389721	1B	2	0	1	Affx-111862657	587026825
AX-110392069	1B	2	2	1	Affx-110069848	639638582
AX-110402488	1B	2	0	1	Affx-109740770	580075805
AX-110403620	1B	0	2	1	Affx-109996822	667911274
AX-110407313	1B	2	0	1	Affx-111729353	664773810
AX-110411292	1B	0	2	1	Affx-111396743	494329346
AX-110419096	1B	2	2	1	Affx-109647180	290870245
AX-110420436	1B	0	0	1	Affx-109660509	624082112
AX-110428546	1B	2	0	1	Affx-108870998	473485052
AX-110434923	1B	2	2	1	Affx-88662365	551496829
AX-110437942	1B	0	0	1	Affx-109230498	399329113
AX-110439262	1B	0	0	1	Affx-88474786	308011295
AX-110458682	1B	0	0	1	Affx-111369094	6389544
AX-110464799	1B	2	2	1	Affx-109889282	615373735
AX-110468810	1B	0	0	1	Affx-110124017	302543411
AX-110469350	1B	1	2	1	Affx-110164136	630513611
AX-110474956	1B	2	2	1	Affx-111647615	369345717
AX-110477792	1B	1	0	1	Affx-109276609	258918059
AX-110479520	1B	0	2	1	Affx-109578636	470419525
AX-110483186	1B	2	0	1	Affx-110633414	470006417
AX-110483510	1B	2	0	1	Affx-88654237	583685696
AX-110489420	1B	0	2	1	Affx-108965698	663230030
AX-110494096	1B	2	0	1	Affx-109269353	504516171
AX-110501414	1B	2	0	1	Affx-109372171	505111854
AX-110506641	1B	1	2	1	Affx-110873808	653263871
AX-110508398	1B	0	0	1	Affx-111511499	445388556
AX-110517311	1B	2	0	1	Affx-109728240	361778280
AX-110519906	1B	2	0	1	Affx-111175020	552477160
AX-110523194	1B	2	0	1	Affx-108955171	545213643
AX-110524254	1B	0	2	1	Affx-111355961	493356115
AX-110524472	1B	2	0	1	Affx-108990525	340381039
AX-110528563	1B	1	0	1	Affx-109546349	254688842
AX-110531641	1B	0	0	1	Affx-109989509	365441304
AX-110535000	1B	0	0	1	Affx-110095022	280184833
AX-110538382	1B	2	2	1	Affx-108910468	594654251
AX-110539535	1B	0	0	1	Affx-110481087	306229922
AX-110546334	1B	0	0	1	Affx-110140464	456746687
AX-110552523	1B	0	0	1	Affx-111665641	311443328
AX-110552541	1B	0	1	1	Affx-111338801	293996773
AX-110553429	1B	2	2	1	Affx-110288758	542929558
AX-110557228	1B	1	2	1	Affx-110818157	641857414
AX-110559599	1B	2	2	1	Affx-109208502	551763800
AX-110565341	1B	0	0	1	Affx-111930680	591956667
AX-110573119	1B	0	2	1	Affx-110458676	468316769
AX-110575668	1B	2	0	1	Affx-110984026	620458755
AX-110581042	1B	1	2	1	Affx-88348720	637371064
AX-110585482	1B	2	0	1	Affx-109451970	656500596
AX-110590407	1B	0	0	1	Affx-109058618	449051020
AX-110597141	1B	0	-1	1	Affx-88785492	368675675
AX-110598522	1B	2	0	1	Affx-111814403	544144588
AX-110598536	1B	0	2	1	Affx-111579344	509300586
AX-110600824	1B	2	2	1	Affx-109891783	278927057
AX-110601772	1B	0	0	1	Affx-108952636	313527562
AX-110603923	1B	2	2	1	Affx-109047748	530597303
AX-110618463	1B	0	0	1	Affx-110682367	558086532
AX-110623229	1B	0	2	1	Affx-108981454	369515449
AX-110641985	1B	0	2	1	Affx-109385689	630923053
AX-110670988	1B	0	2	1	Affx-110091425	489973360
AX-110676933	1B	0	0	1	Affx-109613100	412236309
AX-110687238	1B	0	0	1	Affx-110045392	448131731
AX-110689665	1B	2	0	1	Affx-109266107	372748785
AX-110735575	1B	-1	0	1	Affx-111903830	525076350
AX-110736518	1B	1	2	1	Affx-111150815	644991383
AX-110740030	1B	2	0	1	Affx-111359916	373856428
AX-110906777	1B	0	2	1	Affx-109137850	631154284
AX-110908967	1B	2	0	1	Affx-111137520	550499883
AX-110916356	1B	0	2	1	Affx-109293409	489129788
AX-110922932	1B	0	2	1	Affx-110632045	570569224
AX-110924487	1B	0	0	1	Affx-110477414	343245050
AX-110926323	1B	2	2	1	Affx-109966667	325256496
AX-110934854	1B	2	2	1	Affx-110881156	297978096
AX-110941446	1B	2	0	1	Affx-110658900	648035023
AX-110948037	1B	0	2	1	Affx-110118321	641491265
AX-110961208	1B	2	2	1	Affx-109766841	573261850
AX-110972752	1B	0	2	1	Affx-88762083	266270602
AX-110974122	1B	0	0	1	Affx-88783294	577610016
AX-110976797	1B	0	0	1	Affx-109825064	595632410
AX-110979003	1B	0	2	1	Affx-109333541	642429411
AX-110990078	1B	2	0	1	Affx-111510441	666089546
AX-110994035	1B	0	0	1	Affx-109052606	250986312
AX-110994863	1B	2	2	1	Affx-109858317	5510525
AX-111001918	1B	2	0	1	Affx-109896115	627355270
AX-111007632	1B	2	0	1	Affx-109805780	410299329
AX-111009896	1B	0	2	1	Affx-109495874	569506918
AX-111011493	1B	0	2	1	Affx-110611716	328989594
AX-111013430	1B	2	-1	1	Affx-111077803	6389651
AX-111026539	1B	2	-1	1	Affx-109316083	260235717
AX-111029725	1B	2	2	1	Affx-111988558	370369876
AX-111036581	1B	2	0	1	Affx-109295341	662192117
AX-111041532	1B	2	-1	1	Affx-109561452	381315130
AX-111044282	1B	1	0	1	Affx-109505320	548888538
AX-111051682	1B	2	2	1	Affx-110851466	335879496
AX-111077672	1B	2	0	1	Affx-110920751	415335518
AX-111078071	1B	2	2	1	Affx-110019881	601735612
AX-111082456	1B	2	0	1	Affx-111972897	563932900
AX-111083386	1B	0	-1	1	Affx-109116478	332811183
AX-111109396	1B	0	0	1	Affx-111351050	390276179
AX-111116890	1B	0	0	1	Affx-110068417	44503020
AX-111118968	1B	0	0	1	Affx-109962894	367588737
AX-111121879	1B	0	0	1	Affx-109601238	376791311
AX-111122222	1B	2	2	1	Affx-111209800	267335708
AX-111127329	1B	2	0	1	Affx-111139389	687069734
AX-111130381	1B	2	2	1	Affx-111975239	565517030
AX-111139084	1B	2	2	1	Affx-111649194	268698914
AX-111152864	1B	2	2	1	Affx-111909406	180560455
AX-111153034	1B	2	2	1	Affx-108941398	393998509
AX-111157060	1B	0	2	1	Affx-109738629	580520152
AX-111190944	1B	2	0	1	Affx-108861152	686755725
AX-111215445	1B	0	2	1	Affx-110415555	463745635
AX-111217038	1B	0	0	1	Affx-109873535	295451495
AX-111220018	1B	0	0	1	Affx-110316660	614315845
AX-111234844	1B	0	0	1	Affx-111339183	589948569
AX-111251872	1B	0	0	1	Affx-108966953	601372461
AX-111279813	1B	2	0	1	Affx-110565928	474760938
AX-111460132	1B	2	0	1	Affx-110400915	662206501
AX-111461819	1B	2	2	1	Affx-109797470	338428325
AX-111463788	1B	0	0	1	Affx-111797364	365926056
AX-111467003	1B	0	2	1	Affx-111989796	642958515
AX-111467657	1B	0	2	1	Affx-110739884	662188924
AX-111468437	1B	0	0	1	Affx-111527550	386240704
AX-111471029	1B	2	2	1	Affx-109945449	5488234
AX-111482877	1B	2	2	1	Affx-88423682	366492631
AX-111486408	1B	2	0	1	Affx-88499705	256922599
AX-111486820	1B	2	2	1	Affx-109804576	595094796
AX-111493581	1B	2	0	1	Affx-109796271	544715072
AX-111496509	1B	2	2	1	Affx-109595049	378971833
AX-111498627	1B	1	0	1	Affx-111340704	636323283
AX-111503092	1B	0	0	1	Affx-109264359	380647070
AX-111506075	1B	2	0	1	Affx-109017477	583407715
AX-111506135	1B	2	0	1	Affx-109685232	520372454
AX-111509539	1B	0	2	1	Affx-111416288	459930303
AX-111518016	1B	0	2	1	Affx-111204563	340807774
AX-111522827	1B	0	0	1	Affx-109705753	305525240
AX-111525116	1B	0	0	1	Affx-110801774	428802849
AX-111525505	1B	2	2	1	Affx-88466045	249238373
AX-111530524	1B	2	0	1	Affx-110495237	524128971
AX-111531877	1B	0	0	1	Affx-111540881	273050832
AX-111539937	1B	2	0	1	Affx-109982072	685231381
AX-111540229	1B	2	2	1	Affx-111244976	392457146
AX-111548801	1B	0	2	1	Affx-111492401	666062250
AX-111549107	1B	0	0	1	Affx-111364897	388341838
AX-111551816	1B	1	1	1	Affx-109777109	637621654
AX-111563015	1B	1	2	1	Affx-110966428	633975362
AX-111567165	1B	2	2	1	Affx-112001091	557459362
AX-111570432	1B	1	0	1	Affx-88538438	635127319
AX-111570613	1B	0	0	1	Affx-110641451	310394850
AX-111572620	1B	1	1	1	Affx-111735992	456434163
AX-111574871	1B	0	2	1	Affx-110509883	543607555
AX-111584259	1B	0	2	1	Affx-109275902	664283262
AX-111597240	1B	2	2	1	Affx-109216151	343953543
AX-111598691	1B	0	0	1	Affx-88781124	309378938
AX-111599494	1B	2	2	1	Affx-109491892	444807500
AX-111601677	1B	0	2	1	Affx-109821266	550939867
AX-111604635	1B	0	2	1	Affx-109973961	585684159
AX-111604965	1B	0	0	1	Affx-109420723	264762000
AX-111607924	1B	2	-1	1	Affx-108877235	555830309
AX-111613078	1B	2	2	1	Affx-111070195	281068855
AX-111622338	1B	0	2	1	Affx-111122691	687580365
AX-111625326	1B	2	2	1	Affx-88672410	314120195
AX-111628099	1B	2	0	1	Affx-88780505	661131293
AX-111636804	1B	2	0	1	Affx-111002496	433952917
AX-111641463	1B	2	2	1	Affx-108932370	576512603
AX-111649750	1B	0	0	1	Affx-109206193	416825691
AX-111650270	1B	1	1	1	Affx-109772326	382060755
AX-111672727	1B	0	0	1	Affx-111178386	420711917
AX-111685499	1B	0	2	1	Affx-110345950	490765887
AX-111687828	1B	2	2	1	Affx-108921390	454359373
AX-111693350	1B	0	0	1	Affx-111023019	673569391
AX-111694700	1B	1	2	1	Affx-109196455	637978034
AX-111700606	1B	2	2	1	Affx-109003974	222386241
AX-111701712	1B	2	0	1	Affx-111404788	407510156
AX-111707424	1B	0	2	1	Affx-88386137	374316467
AX-111712993	1B	2	2	1	Affx-109075247	522358458
AX-111717169	1B	0	0	1	Affx-109773272	393512736
AX-111733823	1B	2	2	1	Affx-110214130	367838063
AX-111744000	1B	0	2	1	Affx-110841735	405524154
AX-111746919	1B	2	0	1	Affx-110620955	503663047
AX-111759802	1B	0	2	1	Affx-111294895	589390217
AX-111759816	1B	0	0	1	Affx-109186989	391416920
AX-111780371	1B	2	0	1	Affx-110878600	510356945
AX-111825076	1B	0	0	1	Affx-88413963	572683419
AX-112286185	1B	0	0	1	Affx-88749242	685288402
AX-112286871	1B	0	0	1	Affx-112313787	555775937
AX-112289703	1B	2	2	1	Affx-92968106	673176421
AX-182025562	1B	2	1	1	Affx-110889017	662189624
AX-182065029	1B	0	0	1	Affx-472312124	553631103
AX-182074338	1B	2	2	1	Affx-88511752	42348472
AX-182076796	1B	2	2	1	Affx-109912128	685185081
AX-182077586	1B	2	2	1	Affx-109824168	686780338
AX-182098040	1B	0	0	1	Affx-108990307	42313047
AX-182117945	1B	0	1	1	Affx-111727651	662189731
AX-182144578	1B	2	2	1	Affx-472292295	385157636
AX-182170463	1B	2	2	1	Affx-472314797	436929798
AX-86164127	1B	0	2	1	Affx-92228849	223144303
AX-86169309	1B	0	0	1	Affx-109806757	457320992
AX-86174914	1B	2	2	1	Affx-109547505	482713448
AX-86184871	1B	0	0	1	Affx-92266067	555766156
AX-86185005	1B	2	2	1	Affx-88723993	5510238
AX-89332288	1B	2	0	1	Affx-88363637	621268508
AX-89413394	1B	0	0	1	Affx-88446000	559960641
AX-89433121	1B	2	2	1	Affx-88465823	167111039
AX-89447384	1B	0	0	1	Affx-88480140	624734299
AX-89472833	1B	0	0	1	Affx-88505651	566016466
AX-89676030	1B	2	2	1	Affx-88708805	326461107
AX-89737974	1B	0	2	1	Affx-88770661	686756205
AX-89763895	1B	2	0	1	Affx-88794713	681685826
AX-94433968	1B	2	2	1	Affx-88744859	333323500
AX-94489390	1B	2	0	1	Affx-92539280	662154441
AX-94508976	1B	0	0	1	Affx-92401023	484887610
AX-94510790	1B	0	0	1	Affx-92681065	427526336
AX-94516827	1B	2	2	1	Affx-92389643	555775838
AX-94534923	1B	0	0	1	Affx-92624137	599339927
AX-94546432	1B	2	0	1	Affx-92766102	496563290
AX-94692514	1B	0	0	1	Affx-92348574	11633627
AX-94693513	1B	2	2	1	Affx-92258802	223144108
AX-94715187	1B	2	2	1	Affx-92524620	317013429
AX-94794099	1B	0	0	1	Affx-92315101	555765784
AX-94799615	1B	0	0	1	Affx-92728381	555935065
AX-94847341	1B	0	1	1	Affx-92790003	613001140
AX-94910851	1B	2	2	1	Affx-92386655	285339010
AX-94914633	1B	0	0	1	Affx-92197029	626595366
AX-94957845	1B	0	2	1	Affx-92717279	428069284
AX-95108394	1B	1	1	1	Affx-92517203	227792006
AX-95174732	1B	0	0	1	Affx-92886177	396361603
AX-95190562	1B	1	0	1	Affx-92182936	640849997
AX-95191511	1B	0	0	1	Affx-92640109	566993653
AX-95244854	1B	2	2	1	Affx-92577636	158534186
AX-95255966	1B	1	1	1	Affx-92856665	539930329
AX-95654748	1B	0	0	1	Affx-88673796	445180564
AX-95683975	1B	0	2	1	Affx-109854548	340372963
AX-108727343	1D	0	0	1	Affx-111593023	26410363
AX-108745560	1D	0	0	1	Affx-111811702	38071759
AX-108747591	1D	2	0	1	Affx-111615622	223345533
AX-108760374	1D	0	0	1	Affx-110350142	275939984
AX-108770853	1D	2	2	1	Affx-88528367	411733093
AX-108774920	1D	0	0	1	Affx-109132053	439129334
AX-108775918	1D	0	0	1	Affx-108960752	309265557
AX-108784335	1D	2	2	1	Affx-110249683	40798236
AX-108791856	1D	0	0	1	Affx-109848255	468358389
AX-108797722	1D	2	0	1	Affx-110023696	230009578
AX-108816282	1D	2	2	1	Affx-109168968	463490283
AX-108821534	1D	2	2	1	Affx-110339219	473261171
AX-108822777	1D	2	2	1	Affx-110826382	317386880
AX-108833424	1D	2	2	1	Affx-109773804	218408723
AX-108842099	1D	2	2	1	Affx-111441368	214185496
AX-108851268	1D	0	0	1	Affx-109355069	3761325
AX-108862399	1D	0	0	1	Affx-111960283	477291386
AX-108865120	1D	2	2	1	Affx-88409273	415393096
AX-108873908	1D	2	2	1	Affx-111076126	30235522
AX-108894070	1D	2	2	1	Affx-109793539	362856964
AX-108896406	1D	2	2	1	Affx-109978549	19884528
AX-108906001	1D	0	0	1	Affx-111198097	462607065
AX-108906291	1D	0	0	1	Affx-111561165	432642615
AX-108942729	1D	2	0	1	Affx-111298941	244050349
AX-108943530	1D	0	0	1	Affx-109596858	319235853
AX-108966701	1D	0	0	1	Affx-111742003	473675474
AX-108966759	1D	1	2	1	Affx-111383091	55702577
AX-109010441	1D	0	2	1	Affx-109811410	422055222
AX-109042683	1D	2	2	1	Affx-108938950	47014297
AX-109149937	1D	2	0	1	Affx-109600155	254982755
AX-109154181	1D	2	0	1	Affx-110351046	227472007
AX-109161472	1D	2	2	1	Affx-109656411	187861946
AX-109211660	1D	0	0	1	Affx-109178833	28231546
AX-109224120	1D	0	0	1	Affx-109475987	484425653
AX-109247862	1D	2	2	1	Affx-110150707	13606887
AX-109271243	1D	2	0	1	Affx-109662653	9424088
AX-109276502	1D	0	0	1	Affx-110252138	288318891
AX-109292966	1D	2	0	1	Affx-109947922	234337247
AX-109294770	1D	2	1	1	Affx-111289895	485744077
AX-109309143	1D	0	-1	1	Affx-109599891	258574032
AX-109319979	1D	1	2	1	Affx-111332835	410596143
AX-109320713	1D	2	2	1	Affx-109987398	24055581
AX-109322370	1D	2	0	1	Affx-109928849	256231188
AX-109326727	1D	2	2	1	Affx-111594219	7381436
AX-109343644	1D	0	2	1	Affx-111758973	419604138
AX-109347906	1D	2	2	1	Affx-111080098	460646658
AX-109352933	1D	2	2	1	Affx-111518642	449289500
AX-109391090	1D	2	2	1	Affx-88384929	447513558
AX-109403688	1D	2	2	1	Affx-109730169	18839050
AX-109403791	1D	2	2	1	Affx-110219690	271839634
AX-109408265	1D	2	2	1	Affx-110733808	395715659
AX-109416076	1D	0	0	1	Affx-88646447	274036539
AX-109444408	1D	0	0	1	Affx-110418944	494944501
AX-109469829	1D	0	0	1	Affx-109037015	15156071
AX-109475166	1D	0	0	1	Affx-88419760	327936477
AX-109484217	1D	2	2	1	Affx-111944948	340410355
AX-109603790	1D	0	2	1	Affx-109365086	141642261
AX-109604527	1D	2	2	1	Affx-111828376	66929588
AX-109627222	1D	0	0	1	Affx-109948758	43809885
AX-109680404	1D	2	0	1	Affx-110005327	361098571
AX-109690371	1D	2	2	1	Affx-111282743	344692530
AX-109746270	1D	2	2	1	Affx-110014210	433528632
AX-109793947	1D	0	0	1	Affx-111757473	283341813
AX-109803173	1D	2	2	1	Affx-111548833	44934131
AX-109816719	1D	2	2	1	Affx-110305950	439872729
AX-109825988	1D	2	0	1	Affx-110023511	220916654
AX-109830556	1D	0	0	1	Affx-88525803	435727476
AX-109834055	1D	2	2	1	Affx-110852281	47448008
AX-109848337	1D	0	2	1	Affx-109213679	81376551
AX-109849585	1D	0	0	1	Affx-110139990	39169012
AX-109864616	1D	2	2	1	Affx-110880749	335593288
AX-109867992	1D	2	2	1	Affx-111968259	487810162
AX-109873298	1D	2	2	1	Affx-109736306	384735628
AX-109877474	1D	0	0	1	Affx-109737228	57724905
AX-109887577	1D	0	0	1	Affx-88700331	43303785
AX-109902058	1D	0	0	1	Affx-111371818	474299646
AX-109902923	1D	2	2	1	Affx-110992380	2510758
AX-109907213	1D	2	0	1	Affx-110713219	114133690
AX-109908110	1D	2	2	1	Affx-109711150	9818744
AX-109911808	1D	0	0	1	Affx-109917847	458831515
AX-109931525	1D	0	0	1	Affx-109474301	52722148
AX-109934150	1D	0	2	1	Affx-110634002	403803989
AX-109955671	1D	2	2	1	Affx-109372813	37559070
AX-109972357	1D	0	2	1	Affx-110053498	457773597
AX-109973213	1D	2	0	1	Affx-111753045	420653158
AX-110028964	1D	0	0	1	Affx-111224670	272212007
AX-110029901	1D	0	0	1	Affx-109799799	2691667
AX-110066480	1D	0	2	1	Affx-88580119	249601945
AX-110142397	1D	2	2	1	Affx-109707824	20414994
AX-110249715	1D	2	2	1	Affx-110889256	56409892
AX-110270891	1D	0	0	1	Affx-110712301	66543821
AX-110297825	1D	0	0	1	Affx-109102206	18382410
AX-110317303	1D	2	2	1	Affx-109624267	436147309
AX-110332164	1D	0	2	1	Affx-88439684	458941978
AX-110340507	1D	0	0	1	Affx-109667628	270167261
AX-110385713	1D	0	-1	1	Affx-109603122	99704494
AX-110389611	1D	2	0	1	Affx-111826972	248170970
AX-110401799	1D	2	2	1	Affx-110975119	443102647
AX-110404427	1D	2	2	1	Affx-111387387	328297911
AX-110428172	1D	2	2	1	Affx-111751577	479876451
AX-110436665	1D	2	0	1	Affx-110953331	478296988
AX-110448375	1D	0	0	1	Affx-88743127	2082331
AX-110449657	1D	2	0	1	Affx-108972761	250330210
AX-110466737	1D	2	1	1	Affx-110173660	464312891
AX-110476430	1D	2	-1	1	Affx-109193073	254615121
AX-110490771	1D	0	2	1	Affx-110266174	302906441
AX-110493828	1D	2	2	1	Affx-109427790	427323196
AX-110501128	1D	0	0	1	Affx-110860901	36360126
AX-110519356	1D	2	2	1	Affx-110039218	1149707
AX-110538416	1D	0	0	1	Affx-111742103	434613679
AX-110541688	1D	0	0	1	Affx-109800904	62768834
AX-110562177	1D	2	0	1	Affx-110482586	180817148
AX-110581400	1D	0	0	1	Affx-109798320	479582629
AX-110595695	1D	2	2	1	Affx-109647125	320173505
AX-110601979	1D	0	0	1	Affx-88788261	292704788
AX-110669416	1D	0	2	1	Affx-88504303	296894137
AX-110691406	1D	2	2	1	Affx-110768395	225510768
AX-110711076	1D	2	2	1	Affx-88562668	339324005
AX-110711126	1D	2	2	1	Affx-109001600	49111128
AX-110711194	1D	1	2	1	Affx-110819079	423301609
AX-110755357	1D	2	2	1	Affx-108945708	64978839
AX-110782380	1D	-1	2	1	Affx-110118231	63426387
AX-110782818	1D	2	0	1	Affx-111557963	250870210
AX-110815139	1D	0	0	1	Affx-88499997	324706009
AX-110878500	1D	2	2	1	Affx-110474792	343288661
AX-110899756	1D	0	2	1	Affx-111600648	365283025
AX-110903292	1D	0	0	1	Affx-109243714	468143780
AX-110913331	1D	2	2	1	Affx-111322300	69260500
AX-110914177	1D	0	0	1	Affx-88402876	3195409
AX-110914190	1D	0	2	1	Affx-109551609	482835321
AX-110915500	1D	0	0	1	Affx-110676283	54944586
AX-110925830	1D	2	2	1	Affx-108929940	451143783
AX-110934628	1D	0	0	1	Affx-109506848	413307926
AX-110935812	1D	0	0	1	Affx-111746763	292122764
AX-110938812	1D	0	0	1	Affx-108919511	426174092
AX-110964678	1D	2	2	1	Affx-111986667	46456721
AX-111003889	1D	2	2	1	Affx-110200646	356525752
AX-111019122	1D	0	0	1	Affx-88549345	416455295
AX-111023958	1D	2	0	1	Affx-110613456	175415911
AX-111054188	1D	2	2	1	Affx-109707413	97916993
AX-111060518	1D	2	2	1	Affx-111507517	408591672
AX-111066559	1D	2	2	1	Affx-111398419	278099954
AX-111086781	1D	2	2	1	Affx-110844727	300949936
AX-111094817	1D	0	0	1	Affx-111535266	178101573
AX-111104769	1D	0	2	1	Affx-88619398	388980087
AX-111109010	1D	2	2	1	Affx-109131094	398573861
AX-111116895	1D	0	0	1	Affx-111075825	276211123
AX-111143912	1D	2	2	1	Affx-109969457	403068837
AX-111144748	1D	0	0	1	Affx-109671898	42288655
AX-111154755	1D	0	0	1	Affx-88784416	17259088
AX-111157081	1D	2	0	1	Affx-109398292	249659215
AX-111161814	1D	2	2	1	Affx-110865062	487288353
AX-111218609	1D	0	0	1	Affx-108922569	281976438
AX-111222830	1D	0	2	1	Affx-111186558	356251497
AX-111259344	1D	0	2	1	Affx-109721951	246019385
AX-111266392	1D	0	0	1	Affx-110406886	12564891
AX-111298055	1D	2	2	1	Affx-111998117	125713824
AX-111340592	1D	0	0	1	Affx-110684812	12217875
AX-111342069	1D	2	2	1	Affx-109355237	449648115
AX-111345949	1D	2	0	1	Affx-110533825	253194257
AX-111377235	1D	0	0	1	Affx-110632840	432341979
AX-111382637	1D	2	0	1	Affx-110176033	418529886
AX-111382744	1D	0	0	1	Affx-110734120	290416494
AX-111385220	1D	0	0	1	Affx-110797956	40204504
AX-111404590	1D	2	0	1	Affx-109893874	417570479
AX-111432746	1D	0	2	1	Affx-110764630	160871494
AX-111448639	1D	0	2	1	Affx-88352015	417097168
AX-111449828	1D	2	0	1	Affx-111369128	233341193
AX-111462038	1D	0	0	1	Affx-111959820	54376593
AX-111477094	1D	0	0	1	Affx-111437874	41310656
AX-111481948	1D	0	0	1	Affx-111584001	324620935
AX-111482680	1D	0	0	1	Affx-109304206	20899707
AX-111484181	1D	2	2	1	Affx-111994552	376870037
AX-111486847	1D	0	0	1	Affx-109181044	476897578
AX-111504007	1D	2	0	1	Affx-109838019	238590321
AX-111505034	1D	2	2	1	Affx-108883098	448643614
AX-111506698	1D	2	2	1	Affx-109963063	262037290
AX-111525866	1D	2	0	1	Affx-111352454	263206187
AX-111542671	1D	0	2	1	Affx-109956358	317076819
AX-111552331	1D	2	2	1	Affx-110239907	411236732
AX-111558345	1D	0	0	1	Affx-88488774	363102979
AX-111575769	1D	0	0	1	Affx-88469980	337993385
AX-111596833	1D	2	0	1	Affx-111279386	233804449
AX-111611926	1D	2	2	1	Affx-109634736	319277352
AX-111632760	1D	2	0	1	Affx-111223895	454809902
AX-111633021	1D	2	2	1	Affx-110971895	415982829
AX-111639777	1D	2	0	1	Affx-108946149	147725106
AX-111655785	1D	1	2	1	Affx-109632810	465447405
AX-111657285	1D	0	0	1	Affx-110525288	31431978
AX-111657506	1D	2	2	1	Affx-111902535	35593746
AX-111739692	1D	2	2	1	Affx-111653210	28570280
AX-111775358	1D	2	0	1	Affx-111181578	222329535
AX-111784010	1D	0	0	1	Affx-109399743	410253074
AX-111834269	1D	2	2	1	Affx-109784651	48483141
AX-111845708	1D	2	0	1	Affx-109000362	480522814
AX-111861594	1D	0	0	1	Affx-111579670	294945399
AX-111904596	1D	0	0	1	Affx-109324679	21462131
AX-111946510	1D	2	0	1	Affx-111001615	478865323
AX-111949480	1D	0	0	1	Affx-111914273	2512461
AX-111972540	1D	2	2	1	Affx-110089774	129965629
AX-111973810	1D	0	0	1	Affx-111495372	429988897
AX-111976657	1D	2	2	1	Affx-111991237	274558716
AX-111976732	1D	2	0	1	Affx-110318329	232481676
AX-111980689	1D	2	0	1	Affx-110612805	252477049
AX-179558649	1D	0	0	1	Affx-88587097	414301748
AX-86164321	1D	0	0	1	Affx-88794902	32544853
AX-86171903	1D	0	0	1	Affx-88427783	8606637
AX-86178400	1D	2	2	1	Affx-92684204	462203580
AX-86184274	1D	2	2	1	Affx-92541051	57476693
AX-86185223	1D	0	0	1	Affx-88656176	347209497
AX-89352046	1D	0	0	1	Affx-88383899	32482238
AX-89479023	1D	2	2	1	Affx-88511863	395555220
AX-89510455	1D	0	2	1	Affx-88543340	404139401
AX-89617229	1D	2	2	1	Affx-110445086	443743448
AX-89677377	1D	2	2	1	Affx-109317726	464856673
AX-94439418	1D	2	2	1	Affx-92898551	360152385
AX-94491903	1D	2	2	1	Affx-92621654	73679336
AX-94520263	1D	0	0	1	Affx-92212803	476559967
AX-94592833	1D	0	0	1	Affx-92925698	55668825
AX-94613367	1D	0	0	1	Affx-92414953	414303471
AX-94621037	1D	1	1	1	Affx-92535498	474822782
AX-94745216	1D	2	2	1	Affx-92796544	206310777
AX-94820546	1D	0	2	1	Affx-92334415	318497325
AX-94826666	1D	2	2	1	Affx-92632012	33706214
AX-94857942	1D	0	0	1	Affx-92459477	86924197
AX-94893744	1D	2	2	1	Affx-88796897	366197995
AX-94897297	1D	0	0	1	Affx-88563228	50296821
AX-94921655	1D	0	0	1	Affx-92941814	2486095
AX-94988029	1D	0	0	1	Affx-92126852	56753155
AX-95166896	1D	2	2	1	Affx-92183321	307214665
AX-95191356	1D	2	2	1	Affx-92712250	240598374
AX-95224233	1D	0	0	1	Affx-92387077	2486098
AX-95255982	1D	2	2	1	Affx-92471498	49982410
AX-95684095	1D	0	0	1	Affx-88752382	408076260
AX-108725242	2A	2	0	1	Affx-109561496	707307102
AX-108726641	2A	2	2	1	Affx-111705728	191661613
AX-108727827	2A	2	2	1	Affx-109202410	488711207
AX-108729568	2A	0	2	1	Affx-110101550	36691094
AX-108731034	2A	2	2	1	Affx-109518793	619778658
AX-108733196	2A	2	0	1	Affx-111851959	703697674
AX-108736564	2A	2	-1	1	Affx-110155005	89158728
AX-108736884	2A	0	2	1	Affx-111039774	70466202
AX-108737030	2A	0	0	1	Affx-88620061	90748859
AX-108741112	2A	1	0	1	Affx-111603243	63924247
AX-108746627	2A	2	2	1	Affx-108874920	166832823
AX-108748890	2A	2	0	1	Affx-110337033	99657139
AX-108749391	2A	-1	0	1	Affx-111536060	5891463
AX-108751272	2A	2	0	1	Affx-88560988	704705895
AX-108752202	2A	1	1	1	Affx-111678174	523660145
AX-108752520	2A	0	2	1	Affx-109526066	637670079
AX-108754042	2A	2	2	1	Affx-110873885	712195205
AX-108757769	2A	2	2	1	Affx-109365782	691701805
AX-108758337	2A	2	2	1	Affx-109902104	705262523
AX-108760728	2A	0	0	1	Affx-109162730	416559461
AX-108762870	2A	2	2	1	Affx-110271565	337215204
AX-108763047	2A	0	2	1	Affx-109264106	555479878
AX-108764087	2A	0	0	1	Affx-109080716	458972183
AX-108772316	2A	0	2	1	Affx-111443142	618431097
AX-108772597	2A	1	1	1	Affx-111906227	750109188
AX-108776811	2A	2	2	1	Affx-111687435	741083161
AX-108777020	2A	2	0	1	Affx-111557509	723145304
AX-108778918	2A	0	0	1	Affx-110779639	362403151
AX-108780549	2A	2	0	1	Affx-109688436	625566277
AX-108782406	2A	0	0	1	Affx-111873289	417053197
AX-108788038	2A	0	2	1	Affx-110526618	91496408
AX-108788135	2A	0	2	1	Affx-88524103	533951446
AX-108793362	2A	2	2	1	Affx-112003121	654861962
AX-108796626	2A	1	2	1	Affx-111094332	711520792
AX-108797935	2A	2	1	1	Affx-111906548	515308729
AX-108797947	2A	0	0	1	Affx-109229983	744405533
AX-108798703	2A	0	0	1	Affx-109423067	374927247
AX-108798996	2A	2	2	1	Affx-110605962	378396172
AX-108806634	2A	0	-1	1	Affx-110005223	71384969
AX-108807379	2A	1	2	1	Affx-109414810	674538688
AX-108812607	2A	2	2	1	Affx-110931178	507015642
AX-108813587	2A	0	2	1	Affx-110680488	84543649
AX-108813788	2A	2	-1	1	Affx-111906149	356161954
AX-108814760	2A	2	2	1	Affx-110280036	264159488
AX-108816422	2A	0	0	1	Affx-110701859	351409607
AX-108817652	2A	2	2	1	Affx-109275954	241413012
AX-108822824	2A	2	2	1	Affx-108851780	387613337
AX-108826483	2A	0	0	1	Affx-109281177	398675637
AX-108830384	2A	0	0	1	Affx-110403649	386290386
AX-108831697	2A	0	0	1	Affx-110952499	407737169
AX-108837723	2A	2	2	1	Affx-110852303	261922713
AX-108847326	2A	0	0	1	Affx-110569080	718829717
AX-108847910	2A	0	0	1	Affx-109493651	323117801
AX-108850995	2A	0	0	1	Affx-109622003	312062101
AX-108853639	2A	0	0	1	Affx-111741242	374083673
AX-108855326	2A	2	0	1	Affx-109348743	137719741
AX-108856880	2A	0	0	1	Affx-110529796	636942552
AX-108859404	2A	2	0	1	Affx-109226461	532501451
AX-108860676	2A	0	0	1	Affx-108888302	272277206
AX-108862282	2A	0	0	1	Affx-109585114	281199449
AX-108866779	2A	0	0	1	Affx-111406050	369201690
AX-108872297	2A	0	2	1	Affx-110518133	755754906
AX-108873118	2A	2	0	1	Affx-111204356	121013178
AX-108877039	2A	0	0	1	Affx-111107436	310927739
AX-108877841	2A	2	0	1	Affx-109236645	66295099
AX-108878043	2A	2	2	1	Affx-110073812	709581813
AX-108878388	2A	0	0	1	Affx-110431470	284847912
AX-108885412	2A	2	0	1	Affx-109730562	42775274
AX-108887064	2A	1	1	1	Affx-88700895	461494375
AX-108887315	2A	0	0	1	Affx-88431379	461010115
AX-108888172	2A	0	2	1	Affx-110065757	676164880
AX-108888319	2A	2	2	1	Affx-110959806	719305063
AX-108892822	2A	2	2	1	Affx-111841988	233469608
AX-108900832	2A	2	2	1	Affx-110293000	341936923
AX-108903952	2A	0	0	1	Affx-111885506	254670735
AX-108909435	2A	0	0	1	Affx-88720826	365374675
AX-108909605	2A	0	0	1	Affx-109269463	464307045
AX-108910006	2A	0	2	1	Affx-110170554	103810925
AX-108910927	2A	0	0	1	Affx-110033091	204992189
AX-108913451	2A	2	0	1	Affx-111557901	475586589
AX-108915431	2A	2	2	1	Affx-112000434	258792053
AX-108917349	2A	2	2	1	Affx-110695018	285408079
AX-108917352	2A	2	2	1	Affx-109365824	476598342
AX-108924975	2A	0	0	1	Affx-110097397	224605008
AX-108927963	2A	0	0	1	Affx-88363456	419647959
AX-108930705	2A	2	2	1	Affx-110935551	77767585
AX-108933054	2A	0	2	1	Affx-109629593	184931543
AX-108933205	2A	2	2	1	Affx-110072969	744686507
AX-108934714	2A	0	0	1	Affx-109511788	301458365
AX-108937736	2A	0	2	1	Affx-110278198	742693322
AX-108938046	2A	2	2	1	Affx-111092190	310080347
AX-108939508	2A	0	0	1	Affx-110258099	726103014
AX-108941983	2A	0	0	1	Affx-111942128	413495472
AX-108942101	2A	2	0	1	Affx-109195140	131232866
AX-108943315	2A	0	0	1	Affx-110747525	353939970
AX-108949998	2A	2	1	1	Affx-111978413	740138704
AX-108954150	2A	0	0	1	Affx-110897763	247034362
AX-108954440	2A	0	0	1	Affx-109420088	210037139
AX-108960874	2A	2	0	1	Affx-111220313	133333815
AX-108968163	2A	2	2	1	Affx-109957125	236770729
AX-108970659	2A	0	0	1	Affx-111625804	472294151
AX-108971787	2A	0	0	1	Affx-110378302	237512130
AX-108983807	2A	0	2	1	Affx-110097663	535420929
AX-108987688	2A	2	2	1	Affx-109814374	385905150
AX-108989384	2A	0	0	1	Affx-111451553	728616286
AX-109000762	2A	0	0	1	Affx-109246220	777618495
AX-109031576	2A	1	0	1	Affx-109254745	47175271
AX-109034269	2A	0	0	1	Affx-110373119	408808050
AX-109043229	2A	1	2	1	Affx-109414156	172016242
AX-109043882	2A	0	0	1	Affx-110912715	460445544
AX-109053578	2A	0	0	1	Affx-110184105	324953502
AX-109053822	2A	2	0	1	Affx-111516705	198472675
AX-109058027	2A	0	0	1	Affx-108935953	291028203
AX-109062065	2A	0	0	1	Affx-111148513	382173530
AX-109067976	2A	0	2	1	Affx-109808110	758295272
AX-109075563	2A	0	0	1	Affx-109143924	432560923
AX-109081995	2A	0	0	1	Affx-109896531	472636282
AX-109083208	2A	0	0	1	Affx-109780166	286019963
AX-109084387	2A	2	2	1	Affx-109607099	312488660
AX-109085552	2A	0	0	1	Affx-109701353	237007335
AX-109086075	2A	0	0	1	Affx-112003371	297395295
AX-109099445	2A	0	0	1	Affx-110453267	481089738
AX-109104513	2A	2	2	1	Affx-108954478	465855094
AX-109104663	2A	-1	-1	1	Affx-111164429	330482723
AX-109270714	2A	0	2	1	Affx-111106124	118664684
AX-109273952	2A	2	0	1	Affx-111855557	21251869
AX-109274495	2A	2	0	1	Affx-110518247	735757681
AX-109279815	2A	2	2	1	Affx-109953973	456863991
AX-109280068	2A	0	0	1	Affx-109913157	522124547
AX-109280291	2A	2	0	1	Affx-88419306	604861056
AX-109286714	2A	2	0	1	Affx-110138436	562727585
AX-109287035	2A	0	2	1	Affx-110117572	134059822
AX-109290429	2A	2	0	1	Affx-109396470	608865127
AX-109294771	2A	2	0	1	Affx-109248460	79482551
AX-109298194	2A	2	0	1	Affx-88640478	178475267
AX-109299919	2A	2	2	1	Affx-109239910	377442281
AX-109302733	2A	0	0	1	Affx-111455750	430557237
AX-109302752	2A	2	2	1	Affx-111943352	369878910
AX-109303155	2A	2	0	1	Affx-109212267	605534683
AX-109304281	2A	0	2	1	Affx-110734801	40827600
AX-109304717	2A	2	2	1	Affx-109691833	254193062
AX-109306875	2A	0	0	1	Affx-109779425	728810807
AX-109312754	2A	0	2	1	Affx-109968846	120395466
AX-109314831	2A	2	0	1	Affx-110099999	92682662
AX-109319646	2A	0	2	1	Affx-88446288	740382718
AX-109319676	2A	2	2	1	Affx-111116207	305553289
AX-109324324	2A	2	2	1	Affx-111931848	294657516
AX-109325569	2A	1	0	1	Affx-111422491	121583709
AX-109325916	2A	0	0	1	Affx-109406124	382430088
AX-109328674	2A	0	0	1	Affx-111531241	367674408
AX-109336250	2A	0	2	1	Affx-110995351	82071397
AX-109338060	2A	0	-1	1	Affx-111628336	711018887
AX-109339921	2A	2	0	1	Affx-110221412	617817164
AX-109342183	2A	0	2	1	Affx-111741796	444115720
AX-109344129	2A	2	0	1	Affx-109707376	717803976
AX-109345069	2A	2	2	1	Affx-109167607	519264820
AX-109346982	2A	0	0	1	Affx-108876873	702360003
AX-109353607	2A	0	0	1	Affx-110621352	249572887
AX-109356459	2A	2	0	1	Affx-110213572	475625022
AX-109356488	2A	0	2	1	Affx-111845927	203191300
AX-109357723	2A	2	0	1	Affx-111487813	154695499
AX-109360675	2A	0	2	1	Affx-110481291	728565588
AX-109361326	2A	1	0	1	Affx-110744307	103395469
AX-109361547	2A	2	2	1	Affx-111120572	300901931
AX-109368860	2A	2	2	1	Affx-111301645	671073632
AX-109371667	2A	2	2	1	Affx-111150631	489834523
AX-109375320	2A	0	0	1	Affx-110345658	396706485
AX-109376020	2A	0	2	1	Affx-110058476	560690433
AX-109376830	2A	2	2	1	Affx-109214376	484616747
AX-109384630	2A	0	0	1	Affx-110404304	758939697
AX-109384817	2A	0	0	1	Affx-109990024	235968232
AX-109394913	2A	0	2	1	Affx-110266319	142416204
AX-109408043	2A	2	2	1	Affx-109104682	230647633
AX-109408339	2A	0	0	1	Affx-109655230	228464851
AX-109414409	2A	0	2	1	Affx-109143931	76770764
AX-109419208	2A	-1	0	1	Affx-111608448	555886644
AX-109422320	2A	0	0	1	Affx-110139706	719945932
AX-109429816	2A	2	0	1	Affx-111384234	538781298
AX-109437310	2A	2	0	1	Affx-109071866	86266686
AX-109448888	2A	0	0	1	Affx-109659802	381075962
AX-109449769	2A	2	0	1	Affx-108990603	73606037
AX-109452286	2A	2	2	1	Affx-109514469	525028734
AX-109453105	2A	0	2	1	Affx-109563418	505090339
AX-109456438	2A	0	2	1	Affx-108898902	554582895
AX-109460053	2A	0	0	1	Affx-109575192	367126408
AX-109463348	2A	0	0	1	Affx-110107417	567768912
AX-109463882	2A	2	2	1	Affx-109043957	345493685
AX-109467214	2A	2	0	1	Affx-109592702	512230192
AX-109467781	2A	0	0	1	Affx-110467351	222607461
AX-109468797	2A	0	0	1	Affx-110013030	250023670
AX-109469762	2A	2	2	1	Affx-110699722	565744636
AX-109475595	2A	2	0	1	Affx-111447164	45119859
AX-109492818	2A	0	0	1	Affx-110508622	566443098
AX-109492934	2A	2	2	1	Affx-111908629	438100843
AX-109495816	2A	0	0	1	Affx-111187298	429331510
AX-109496411	2A	2	2	1	Affx-112004534	239819167
AX-109501778	2A	2	0	1	Affx-88722423	779821335
AX-109509615	2A	0	2	1	Affx-110269611	100188441
AX-109517867	2A	0	0	1	Affx-110229922	313014943
AX-109520848	2A	0	2	1	Affx-110698901	102285615
AX-109531973	2A	2	2	1	Affx-111910100	350700340
AX-109548035	2A	0	0	1	Affx-110664750	516702974
AX-109559783	2A	2	2	1	Affx-108996553	218209331
AX-109568335	2A	2	0	1	Affx-111617179	46346287
AX-109576757	2A	2	2	1	Affx-110808527	751912827
AX-109579697	2A	0	0	1	Affx-111078673	267685478
AX-109585515	2A	0	0	1	Affx-88377201	350937796
AX-109585688	2A	2	0	1	Affx-111841698	538405337
AX-109586321	2A	0	2	1	Affx-110254284	183810440
AX-109586368	2A	0	0	1	Affx-109187707	426385502
AX-109588929	2A	2	2	1	Affx-110216855	444608820
AX-109616106	2A	0	0	1	Affx-109705329	247731603
AX-109619678	2A	0	0	1	Affx-111722197	360866802
AX-109622666	2A	0	0	1	Affx-111629104	499217931
AX-109624083	2A	0	0	1	Affx-109410341	571429016
AX-109624356	2A	0	0	1	Affx-109804844	334317011
AX-109627137	2A	0	2	1	Affx-88418576	463734951
AX-109630363	2A	2	2	1	Affx-110445034	473326088
AX-109815538	2A	2	2	1	Affx-111886623	328566925
AX-109830632	2A	0	2	1	Affx-111618455	202257479
AX-109832463	2A	0	0	1	Affx-109808139	358906450
AX-109834294	2A	2	0	1	Affx-109291175	135593270
AX-109837902	2A	0	0	1	Affx-109981376	235266213
AX-109838371	2A	2	2	1	Affx-111541625	347373658
AX-109844516	2A	0	2	1	Affx-111599181	84051959
AX-109847055	2A	2	2	1	Affx-110266229	320889791
AX-109850613	2A	0	0	1	Affx-109755933	273985053
AX-109855643	2A	0	0	1	Affx-109694446	379504214
AX-109857803	2A	1	0	1	Affx-109103434	541386617
AX-109858272	2A	0	0	1	Affx-110294764	279843475
AX-109861551	2A	0	0	1	Affx-110693527	387045348
AX-109867478	2A	0	0	1	Affx-110268771	81494051
AX-109869056	2A	0	0	1	Affx-108878229	268611216
AX-109869548	2A	0	2	1	Affx-111503730	426779407
AX-109869866	2A	2	0	1	Affx-88507415	178465988
AX-109871489	2A	0	0	1	Affx-109017349	309419476
AX-109872000	2A	2	2	1	Affx-110391048	380566504
AX-109873677	2A	0	0	1	Affx-110675095	307673861
AX-109873869	2A	2	2	1	Affx-110685219	341077669
AX-109879152	2A	2	2	1	Affx-110583589	531555997
AX-109884562	2A	0	0	1	Affx-109122992	250873331
AX-109885140	2A	2	2	1	Affx-110148277	725263317
AX-109887498	2A	2	0	1	Affx-110050401	621852583
AX-109888163	2A	0	2	1	Affx-110491021	115139933
AX-109892024	2A	0	0	1	Affx-110320844	289074697
AX-109895548	2A	0	2	1	Affx-109481283	125268294
AX-109900195	2A	0	0	1	Affx-110743447	477481645
AX-109905049	2A	0	0	1	Affx-109591024	305011108
AX-109905124	2A	2	2	1	Affx-111960056	54708777
AX-109909628	2A	0	0	1	Affx-111865481	212597210
AX-109913197	2A	0	2	1	Affx-88605208	585141659
AX-109914824	2A	0	2	1	Affx-110986840	194415959
AX-109920901	2A	2	2	1	Affx-109181653	304095417
AX-109930556	2A	0	0	1	Affx-109543842	393112120
AX-109931170	2A	0	0	1	Affx-110998796	261640389
AX-109934830	2A	0	0	1	Affx-88620026	227629371
AX-109940674	2A	0	2	1	Affx-110466423	36193231
AX-109941294	2A	0	0	1	Affx-109974861	478116638
AX-109952008	2A	0	0	1	Affx-109992087	427516883
AX-109956214	2A	0	0	1	Affx-111688084	279221118
AX-109958037	2A	2	2	1	Affx-111708968	454511057
AX-109963316	2A	0	2	1	Affx-111445484	605379330
AX-109964750	2A	2	0	1	Affx-111473952	28136415
AX-109965731	2A	0	1	1	Affx-110470421	49657167
AX-109969172	2A	0	2	1	Affx-109929895	150913149
AX-109973196	2A	2	2	1	Affx-88797221	430704269
AX-109973577	2A	0	0	1	Affx-88695721	209395020
AX-109980094	2A	0	0	1	Affx-109944186	230409121
AX-109982523	2A	0	0	1	Affx-110838616	464834490
AX-109988368	2A	2	0	1	Affx-109865235	539005515
AX-109989452	2A	2	2	1	Affx-111821461	501287611
AX-109996565	2A	0	2	1	Affx-111685292	675292214
AX-109999226	2A	0	0	1	Affx-109159863	698090161
AX-110002114	2A	0	0	1	Affx-111060683	245404879
AX-110017836	2A	0	0	1	Affx-110378449	277616177
AX-110019663	2A	0	0	1	Affx-109588942	303100699
AX-110021916	2A	0	2	1	Affx-109148127	201794988
AX-110026721	2A	0	0	1	Affx-108872365	34322083
AX-110036265	2A	2	2	1	Affx-111353902	39896043
AX-110043968	2A	0	2	1	Affx-110673701	500706298
AX-110048469	2A	0	0	1	Affx-109142263	268474156
AX-110049033	2A	2	2	1	Affx-108934364	234040055
AX-110049660	2A	2	2	1	Affx-109222460	770262196
AX-110054856	2A	0	2	1	Affx-111793379	153094292
AX-110060090	2A	0	0	1	Affx-111551123	376976024
AX-110068305	2A	0	0	1	Affx-109498562	445576073
AX-110071357	2A	2	0	1	Affx-111376692	50961104
AX-110084490	2A	0	2	1	Affx-111871025	93926994
AX-110094355	2A	2	2	1	Affx-110520454	532853140
AX-110105548	2A	0	2	1	Affx-88347425	146954804
AX-110107350	2A	0	0	1	Affx-109122325	322831689
AX-110109766	2A	2	2	1	Affx-109303185	733920848
AX-110120699	2A	0	0	1	Affx-88492100	257782439
AX-110139178	2A	0	2	1	Affx-110469445	675735185
AX-110147472	2A	0	0	1	Affx-109805611	208236100
AX-110151409	2A	0	2	1	Affx-110001309	76282095
AX-110167860	2A	2	2	1	Affx-110306611	720800649
AX-110173514	2A	0	0	1	Affx-111009014	221829832
AX-110174582	2A	2	2	1	Affx-110404561	284251431
AX-110181609	2A	0	2	1	Affx-109015969	95318478
AX-110185039	2A	2	2	1	Affx-109425716	260305542
AX-110194285	2A	0	0	1	Affx-111974009	271385488
AX-110196019	2A	0	0	1	Affx-109654740	252636564
AX-110201207	2A	2	0	1	Affx-110609135	536199735
AX-110363192	2A	0	0	1	Affx-109839088	269744080
AX-110366552	2A	0	2	1	Affx-110166563	753693013
AX-110366863	2A	2	1	1	Affx-111657811	699327822
AX-110368854	2A	0	0	1	Affx-110051099	733268129
AX-110370613	2A	0	2	1	Affx-109779026	558536561
AX-110371172	2A	2	2	1	Affx-110033826	309720902
AX-110374006	2A	2	2	1	Affx-109265590	330647830
AX-110378983	2A	0	2	1	Affx-111901298	155773444
AX-110380823	2A	2	2	1	Affx-111565627	434985498
AX-110382047	2A	0	0	1	Affx-110700035	378597899
AX-110386046	2A	0	0	1	Affx-109119921	389468397
AX-110394261	2A	2	0	1	Affx-110304139	123173960
AX-110400114	2A	0	0	1	Affx-111897873	242410318
AX-110401789	2A	2	0	1	Affx-111145631	536230998
AX-110405613	2A	0	2	1	Affx-109082449	77275669
AX-110406457	2A	2	0	1	Affx-111691479	184498897
AX-110407291	2A	0	0	1	Affx-111644987	603732041
AX-110408259	2A	-1	1	1	Affx-111291234	282247129
AX-110410190	2A	2	2	1	Affx-109341255	754182070
AX-110410791	2A	0	0	1	Affx-110485579	322120520
AX-110410792	2A	2	2	1	Affx-110471818	503441606
AX-110411637	2A	2	0	1	Affx-110381601	68488793
AX-110412549	2A	0	2	1	Affx-109356436	204190724
AX-110412734	2A	0	2	1	Affx-111467155	199795124
AX-110414293	2A	0	0	1	Affx-110708793	407580375
AX-110416654	2A	0	0	1	Affx-110308740	756836682
AX-110417428	2A	0	0	1	Affx-111368396	324334935
AX-110418781	2A	2	2	1	Affx-111901533	714728390
AX-110420403	2A	1	2	1	Affx-109074194	70032576
AX-110422707	2A	0	0	1	Affx-111115112	157543621
AX-110424435	2A	0	2	1	Affx-111810540	44507449
AX-110425132	2A	0	2	1	Affx-109147393	705807076
AX-110428035	2A	0	2	1	Affx-111111439	690748100
AX-110429464	2A	0	0	1	Affx-110712616	715290882
AX-110430948	2A	0	0	1	Affx-111439262	278535731
AX-110434181	2A	0	0	1	Affx-110881425	388631671
AX-110435756	2A	2	2	1	Affx-111277798	25940996
AX-110438624	2A	2	0	1	Affx-110454991	630790510
AX-110439763	2A	0	0	1	Affx-109192732	474792453
AX-110450470	2A	0	2	1	Affx-109830987	95989678
AX-110457326	2A	2	0	1	Affx-111691657	410445224
AX-110459357	2A	0	0	1	Affx-110386551	379251758
AX-110461158	2A	0	0	1	Affx-111966949	712182754
AX-110471740	2A	0	2	1	Affx-111422517	202783752
AX-110471961	2A	0	0	1	Affx-110371513	143549655
AX-110472753	2A	0	0	1	Affx-108870294	227266911
AX-110477514	2A	2	2	1	Affx-111214527	292467640
AX-110478420	2A	0	0	1	Affx-109727387	207963097
AX-110484643	2A	2	2	1	Affx-110007456	27908336
AX-110485184	2A	0	0	1	Affx-109704737	211904429
AX-110487335	2A	2	-1	1	Affx-109802891	734886196
AX-110489311	2A	2	2	1	Affx-111827447	360612136
AX-110490034	2A	2	0	1	Affx-109809689	39322557
AX-110490284	2A	2	2	1	Affx-110992493	298956856
AX-110494827	2A	2	0	1	Affx-109434878	697416051
AX-110498777	2A	0	-1	1	Affx-109792078	240039933
AX-110503212	2A	0	0	1	Affx-109424795	368761413
AX-110503320	2A	0	0	1	Affx-110877473	405133994
AX-110507459	2A	0	2	1	Affx-108892839	417633392
AX-110510308	2A	0	0	1	Affx-111651271	611567265
AX-110515487	2A	1	1	1	Affx-110580505	486841595
AX-110522750	2A	0	0	1	Affx-111447717	89734060
AX-110525818	2A	0	0	1	Affx-111492498	466404784
AX-110526044	2A	0	2	1	Affx-109389927	105479971
AX-110530076	2A	2	2	1	Affx-111659324	225571820
AX-110530347	2A	0	2	1	Affx-110529241	491530184
AX-110530356	2A	2	2	1	Affx-111029130	695435145
AX-110538140	2A	2	2	1	Affx-111056958	622396527
AX-110541525	2A	2	0	1	Affx-109817021	96639805
AX-110543101	2A	2	2	1	Affx-111658505	226648684
AX-110547058	2A	0	0	1	Affx-111956819	400673727
AX-110548472	2A	0	0	1	Affx-110973596	474288952
AX-110552326	2A	2	2	1	Affx-88635889	245823157
AX-110552715	2A	0	0	1	Affx-110136728	509713231
AX-110555632	2A	2	0	1	Affx-109410737	59751671
AX-110555924	2A	2	2	1	Affx-109925946	352040466
AX-110555957	2A	2	2	1	Affx-109198073	679875877
AX-110559582	2A	2	2	1	Affx-88460590	366411621
AX-110566442	2A	0	0	1	Affx-111579546	442443938
AX-110572142	2A	2	2	1	Affx-111859123	316503774
AX-110582375	2A	2	2	1	Affx-111264731	244815308
AX-110583742	2A	0	0	1	Affx-110736691	216476485
AX-110583762	2A	0	0	1	Affx-109143852	260961798
AX-110585397	2A	2	2	1	Affx-110298083	234406258
AX-110591194	2A	0	0	1	Affx-111467867	393587786
AX-110591479	2A	0	0	1	Affx-110561463	502890353
AX-110599729	2A	2	2	1	Affx-110178054	521421510
AX-110602138	2A	2	0	1	Affx-111246104	699575539
AX-110602968	2A	2	0	1	Affx-110023129	44160170
AX-110604032	2A	0	0	1	Affx-109844573	491864078
AX-110609000	2A	2	2	1	Affx-111517051	335211309
AX-110624465	2A	0	2	1	Affx-109353585	751539653
AX-110634829	2A	0	2	1	Affx-110426855	98121230
AX-110649347	2A	2	0	1	Affx-111048038	117156881
AX-110651741	2A	1	0	1	Affx-110102976	115714343
AX-110671887	2A	2	0	1	Affx-110448189	424285375
AX-110672429	2A	0	2	1	Affx-109608395	641597655
AX-110673342	2A	2	2	1	Affx-111580894	239089251
AX-110675258	2A	0	2	1	Affx-109035498	447357578
AX-110686156	2A	2	2	1	Affx-109252104	779185155
AX-110698294	2A	0	0	1	Affx-111333280	251671558
AX-110714623	2A	0	0	1	Affx-111356277	379935646
AX-110717327	2A	1	0	1	Affx-110351325	123454504
AX-110742192	2A	0	0	1	Affx-110512703	219835497
AX-110744451	2A	0	0	1	Affx-111043359	283287222
AX-110904713	2A	2	0	1	Affx-109414629	32456864
AX-110906351	2A	0	2	1	Affx-110852508	151365203
AX-110909648	2A	0	0	1	Affx-110444305	383744810
AX-110921635	2A	0	2	1	Affx-109733578	125607419
AX-110925974	2A	0	0	1	Affx-110015299	246345023
AX-110926043	2A	-1	-1	1	Affx-110200137	303629498
AX-110927273	2A	0	0	1	Affx-108912566	229334651
AX-110927984	2A	2	2	1	Affx-111565150	275353029
AX-110931139	2A	0	2	1	Affx-110550941	533502163
AX-110936572	2A	2	2	1	Affx-88341983	526344402
AX-110939807	2A	0	0	1	Affx-110647352	314183801
AX-110945780	2A	2	2	1	Affx-109544760	375058192
AX-110951305	2A	0	0	1	Affx-110428074	473729432
AX-110957721	2A	0	0	1	Affx-111480172	52582317
AX-110960394	2A	2	0	1	Affx-109621741	116346354
AX-110962340	2A	2	0	1	Affx-111021659	616149567
AX-110970966	2A	0	0	1	Affx-111613266	412852918
AX-110972463	2A	2	0	1	Affx-109686589	83190989
AX-110975737	2A	-1	1	1	Affx-110045847	531144581
AX-110976760	2A	2	2	1	Affx-109200080	391542360
AX-110983898	2A	2	2	1	Affx-110774742	641084037
AX-110986480	2A	0	0	1	Affx-111098625	27328559
AX-110988671	2A	2	0	1	Affx-88359728	746687013
AX-110990373	2A	0	2	1	Affx-111821161	480691588
AX-110996940	2A	2	0	1	Affx-111184890	541010682
AX-111002498	2A	0	2	1	Affx-109534513	621776014
AX-111007109	2A	0	0	1	Affx-109710598	384230185
AX-111007235	2A	0	0	1	Affx-109691651	53792742
AX-111011197	2A	0	-1	1	Affx-111536523	91400331
AX-111012954	2A	2	2	1	Affx-109769136	290059635
AX-111013049	2A	2	0	1	Affx-110360820	100667546
AX-111013754	2A	2	2	1	Affx-111551863	776038161
AX-111016073	2A	0	1	1	Affx-110507577	777949563
AX-111017807	2A	2	0	1	Affx-88417597	65819322
AX-111018581	2A	2	2	1	Affx-109497989	424010865
AX-111019035	2A	0	0	1	Affx-109256900	357809535
AX-111021682	2A	2	2	1	Affx-110254256	295562443
AX-111021698	2A	0	2	1	Affx-110848076	153532042
AX-111023281	2A	2	2	1	Affx-108957659	411473841
AX-111026642	2A	0	0	1	Affx-110291016	253145258
AX-111027219	2A	0	0	1	Affx-109662466	343626409
AX-111032286	2A	2	0	1	Affx-110959451	144429850
AX-111035281	2A	0	0	1	Affx-110325342	370945663
AX-111037738	2A	2	2	1	Affx-109287308	436213047
AX-111038917	2A	0	0	1	Affx-110721837	348904233
AX-111051222	2A	0	0	1	Affx-111641996	333010799
AX-111051255	2A	0	0	1	Affx-110440023	211479871
AX-111052252	2A	0	0	1	Affx-111532085	317737126
AX-111056196	2A	2	0	1	Affx-111791047	101309153
AX-111057162	2A	2	2	1	Affx-110523850	218933005
AX-111057189	2A	0	0	1	Affx-110622682	59163482
AX-111064589	2A	2	1	1	Affx-110670278	31501225
AX-111065350	2A	2	2	1	Affx-110881560	712199617
AX-111066910	2A	0	2	1	Affx-109183638	141283511
AX-111068711	2A	2	2	1	Affx-111373755	381677023
AX-111072317	2A	0	0	1	Affx-111130778	429331078
AX-111074204	2A	2	0	1	Affx-110844124	136330264
AX-111079268	2A	2	0	1	Affx-111557934	62210787
AX-111083554	2A	0	0	1	Affx-109222056	347743656
AX-111086203	2A	2	2	1	Affx-109690812	231890154
AX-111090636	2A	0	0	1	Affx-109302307	221077674
AX-111091913	2A	2	2	1	Affx-109165930	406659995
AX-111097048	2A	2	2	1	Affx-111538731	410801735
AX-111102740	2A	2	0	1	Affx-108933383	638532972
AX-111103541	2A	0	0	1	Affx-109588177	411730746
AX-111108642	2A	2	2	1	Affx-109534541	297841617
AX-111115396	2A	0	2	1	Affx-111135454	148299057
AX-111122997	2A	2	2	1	Affx-111916331	508022370
AX-111130517	2A	0	0	1	Affx-109403894	414981751
AX-111132810	2A	0	2	1	Affx-111145850	42155602
AX-111136195	2A	2	2	1	Affx-109261175	293307020
AX-111140886	2A	2	0	1	Affx-111935298	183502393
AX-111141805	2A	2	2	1	Affx-110594153	718336567
AX-111146633	2A	2	2	1	Affx-111467623	721600701
AX-111147496	2A	0	2	1	Affx-109570059	199431055
AX-111148504	2A	0	0	1	Affx-111379219	485122009
AX-111155519	2A	0	0	1	Affx-109315927	435178900
AX-111156124	2A	0	2	1	Affx-110435475	524691482
AX-111156458	2A	0	0	1	Affx-109428173	291633988
AX-111167599	2A	2	0	1	Affx-88630726	83847793
AX-111184907	2A	0	1	1	Affx-109756868	60713662
AX-111191799	2A	2	2	1	Affx-110063185	33051366
AX-111193925	2A	2	0	1	Affx-111565365	130716187
AX-111217913	2A	2	1	1	Affx-109658833	248428999
AX-111219462	2A	2	2	1	Affx-110146211	367541178
AX-111233813	2A	0	0	1	Affx-110208040	700080368
AX-111235185	2A	0	2	1	Affx-111212559	69017760
AX-111241893	2A	0	0	1	Affx-110846493	452311371
AX-111242459	2A	2	2	1	Affx-111652294	232434748
AX-111243070	2A	2	-1	1	Affx-111228210	514817235
AX-111243448	2A	0	0	1	Affx-111041243	346301375
AX-111250334	2A	0	0	1	Affx-109573055	516293673
AX-111262343	2A	2	2	1	Affx-111292678	295211296
AX-111262818	2A	0	0	1	Affx-110032394	344171302
AX-111264284	2A	0	0	1	Affx-109205653	348482235
AX-111275119	2A	0	0	1	Affx-109360746	370886133
AX-111282949	2A	0	0	1	Affx-109716028	317102250
AX-111286508	2A	0	0	1	Affx-110058623	324010732
AX-111288309	2A	0	0	1	Affx-109780387	284264404
AX-111452392	2A	0	2	1	Affx-111709102	677051371
AX-111453699	2A	0	0	1	Affx-92133769	693285987
AX-111456048	2A	2	0	1	Affx-109187126	206403326
AX-111459334	2A	0	0	1	Affx-109474320	240786893
AX-111461384	2A	0	0	1	Affx-109049438	523184732
AX-111462442	2A	0	0	1	Affx-110480516	428183518
AX-111463139	2A	1	0	1	Affx-108861569	192212882
AX-111464687	2A	2	-1	1	Affx-109140505	195841822
AX-111467132	2A	0	0	1	Affx-109523670	713190960
AX-111470472	2A	0	2	1	Affx-88402482	182913782
AX-111470590	2A	0	0	1	Affx-110127854	213011797
AX-111473626	2A	0	2	1	Affx-109407414	560214941
AX-111477441	2A	2	2	1	Affx-111163503	420647543
AX-111480932	2A	2	2	1	Affx-88618351	685986891
AX-111484682	2A	0	0	1	Affx-110846797	275017870
AX-111490124	2A	2	2	1	Affx-110916210	359440463
AX-111502994	2A	0	0	1	Affx-109513268	468931814
AX-111505518	2A	0	0	1	Affx-110195162	565156466
AX-111508694	2A	2	2	1	Affx-109826564	349699837
AX-111508962	2A	0	0	1	Affx-111407405	288124225
AX-111512123	2A	2	2	1	Affx-111513012	372332314
AX-111522943	2A	2	2	1	Affx-110707115	334822241
AX-111523061	2A	0	2	1	Affx-111028904	128507219
AX-111530205	2A	0	0	1	Affx-111169779	238781909
AX-111534288	2A	0	0	1	Affx-110752073	205339018
AX-111536655	2A	0	0	1	Affx-109998888	395148235
AX-111543324	2A	1	0	1	Affx-110765794	562416065
AX-111545880	2A	2	2	1	Affx-109927339	287460537
AX-111545910	2A	2	0	1	Affx-111923776	50573778
AX-111546236	2A	0	2	1	Affx-109810013	561592294
AX-111551108	2A	0	0	1	Affx-109058395	387920022
AX-111553006	2A	0	0	1	Affx-109090660	471752184
AX-111558028	2A	0	0	1	Affx-109197185	238022903
AX-111561373	2A	2	2	1	Affx-109913855	242813032
AX-111566257	2A	2	0	1	Affx-108927831	126864122
AX-111567066	2A	0	2	1	Affx-110821700	193864024
AX-111567270	2A	0	0	1	Affx-110160307	257359568
AX-111568841	2A	0	0	1	Affx-111625423	465068029
AX-111570872	2A	0	2	1	Affx-110308825	124363723
AX-111578463	2A	2	2	1	Affx-88805815	280779370
AX-111581418	2A	0	0	1	Affx-110963941	249254331
AX-111587627	2A	2	0	1	Affx-111655693	551737758
AX-111601550	2A	0	2	1	Affx-88392645	69348846
AX-111602144	2A	0	0	1	Affx-109358454	409910791
AX-111605098	2A	2	2	1	Affx-109668709	712184069
AX-111605423	2A	0	0	1	Affx-110079171	325296511
AX-111611118	2A	2	2	1	Affx-108861237	722065099
AX-111621295	2A	0	0	1	Affx-109223628	282708692
AX-111625107	2A	-1	2	1	Affx-111019639	728702106
AX-111635700	2A	2	0	1	Affx-109759873	122005612
AX-111637353	2A	0	2	1	Affx-109264006	640294640
AX-111641006	2A	2	2	1	Affx-110545856	281752126
AX-111643530	2A	0	0	1	Affx-111942160	388352119
AX-111644814	2A	2	2	1	Affx-111565052	520037431
AX-111645780	2A	0	2	1	Affx-111056794	513160239
AX-111650354	2A	0	0	1	Affx-108881118	408734620
AX-111654047	2A	0	0	1	Affx-109021201	684202228
AX-111654221	2A	0	0	1	Affx-111801700	757318954
AX-111656956	2A	0	0	1	Affx-111509394	253414355
AX-111657193	2A	0	0	1	Affx-110722063	343106937
AX-111667636	2A	2	2	1	Affx-111308942	319625303
AX-111674816	2A	2	2	1	Affx-88435558	299771231
AX-111684371	2A	2	2	1	Affx-111256339	215596770
AX-111690116	2A	0	0	1	Affx-110919652	270993211
AX-111715216	2A	2	2	1	Affx-109815601	570015234
AX-111715319	2A	0	0	1	Affx-109893823	508033045
AX-111722425	2A	0	2	1	Affx-109437838	131715390
AX-111734552	2A	2	2	1	Affx-110306507	509082466
AX-111736818	2A	0	2	1	Affx-111555933	203727350
AX-111747762	2A	2	2	1	Affx-109159029	57822616
AX-111761576	2A	1	1	1	Affx-109491413	505416217
AX-111765585	2A	2	2	1	Affx-109064427	441928727
AX-111775436	2A	2	2	1	Affx-111981208	487455485
AX-111777192	2A	2	2	1	Affx-110249301	489471196
AX-111783557	2A	1	1	1	Affx-111406436	276412594
AX-111786164	2A	0	0	1	Affx-110148117	223205751
AX-179559730	2A	2	0	1	Affx-88392281	770011695
AX-182028108	2A	2	1	1	Affx-111279076	777933307
AX-182064705	2A	-1	1	1	Affx-472311815	502626466
AX-182077476	2A	0	0	1	Affx-109970424	728728732
AX-86179766	2A	2	2	1	Affx-110831295	611946860
AX-86184745	2A	2	2	1	Affx-110176295	564502809
AX-89606293	2A	0	2	1	Affx-88639465	37078970
AX-89641927	2A	2	0	1	Affx-110129039	55176566
AX-94404959	2A	0	0	1	Affx-92737310	715301272
AX-94410389	2A	2	2	1	Affx-92543149	80871520
AX-94521851	2A	0	0	1	Affx-92881420	58000340
AX-94547450	2A	2	0	1	Affx-88649759	694333888
AX-94627468	2A	2	-1	1	Affx-92473910	511262965
AX-94751398	2A	0	0	1	Affx-92829675	573368522
AX-94798203	2A	0	0	1	Affx-92612197	759830783
AX-94809384	2A	1	0	1	Affx-92557044	628095790
AX-95085901	2A	1	2	1	Affx-92708450	5690181
AX-95209629	2A	0	2	1	Affx-92957613	674531982
AX-95211185	2A	0	2	1	Affx-92790686	742718678
AX-95659338	2A	0	0	1	Affx-88493708	747611742
AX-95660056	2A	2	2	1	Affx-110177310	603524503
AX-95681919	2A	2	2	1	Affx-92586020	34665317
AX-95684604	2A	0	0	1	Affx-88726489	692850266
AX-108731425	2B	2	2	1	Affx-110297596	148039783
AX-108733350	2B	0	2	1	Affx-110974249	445897529
AX-108737161	2B	1	-1	1	Affx-111407618	138495917
AX-108739525	2B	0	1	1	Affx-109633694	65842048
AX-108741607	2B	2	-1	1	Affx-109264794	139801769
AX-108757058	2B	0	0	1	Affx-110404249	640086397
AX-108758077	2B	0	0	1	Affx-109975780	354882209
AX-108758236	2B	0	0	1	Affx-109118307	315909140
AX-108773165	2B	0	0	1	Affx-109618950	646890531
AX-108775172	2B	0	0	1	Affx-110900036	200380539
AX-108779261	2B	2	0	1	Affx-109066046	546624638
AX-108782930	2B	0	0	1	Affx-109698397	31575527
AX-108784400	2B	0	0	1	Affx-109432019	95544433
AX-108785918	2B	0	0	1	Affx-111805794	619634652
AX-108799498	2B	2	2	1	Affx-110356551	117343285
AX-108802714	2B	2	2	1	Affx-109565410	656693961
AX-108822057	2B	0	0	1	Affx-110667057	95013420
AX-108827959	2B	0	0	1	Affx-88473167	131308826
AX-108831989	2B	0	2	1	Affx-111111513	759764225
AX-108833859	2B	0	0	1	Affx-110112551	563059164
AX-108834963	2B	2	2	1	Affx-110390289	326867309
AX-108842112	2B	0	2	1	Affx-111670889	51882060
AX-108844747	2B	1	1	1	Affx-111054873	166417747
AX-108861823	2B	2	2	1	Affx-109854711	245394163
AX-108884726	2B	0	2	1	Affx-109182354	406114925
AX-108885817	2B	2	2	1	Affx-110870573	161113018
AX-108889031	2B	1	0	1	Affx-111753848	247561903
AX-108895268	2B	2	2	1	Affx-111333589	173185859
AX-108897178	2B	0	0	1	Affx-110909962	569485690
AX-108898684	2B	2	2	1	Affx-111588082	595783496
AX-108899460	2B	2	2	1	Affx-111572678	201571271
AX-108906314	2B	0	0	1	Affx-109672166	550396678
AX-108913586	2B	2	2	1	Affx-110181343	439506472
AX-108922161	2B	-1	-1	1	Affx-111691883	232558241
AX-108924817	2B	2	0	1	Affx-110893331	19352401
AX-108925419	2B	2	2	1	Affx-110202352	733838369
AX-108926581	2B	0	0	1	Affx-111353092	609757868
AX-108929802	2B	0	0	1	Affx-110183396	574894800
AX-108930003	2B	2	2	1	Affx-110713013	708997932
AX-108947093	2B	2	0	1	Affx-109112636	753837266
AX-108947860	2B	2	0	1	Affx-110184421	363290246
AX-108948069	2B	0	0	1	Affx-111776553	718403638
AX-108950662	2B	0	0	1	Affx-109623779	243824253
AX-108950967	2B	2	2	1	Affx-111765686	529732388
AX-108963229	2B	1	1	1	Affx-111249707	130931913
AX-108974438	2B	2	0	1	Affx-109300377	749894254
AX-108980566	2B	0	0	1	Affx-108910779	714127900
AX-108982891	2B	2	2	1	Affx-88653319	560264243
AX-108991149	2B	2	2	1	Affx-111231506	548391485
AX-108992905	2B	0	0	1	Affx-110472619	640489307
AX-109018898	2B	0	2	1	Affx-111177259	46116725
AX-109048108	2B	1	0	1	Affx-111387937	424916275
AX-109051357	2B	2	1	1	Affx-111347559	100258157
AX-109058368	2B	2	0	1	Affx-108923208	246424638
AX-109110439	2B	0	0	1	Affx-110037379	564469966
AX-109271530	2B	0	2	1	Affx-88597658	760929469
AX-109272515	2B	0	0	1	Affx-109797540	100497156
AX-109279654	2B	0	0	1	Affx-111787995	240227545
AX-109279699	2B	2	0	1	Affx-109346361	512174586
AX-109280044	2B	2	2	1	Affx-110411953	145089844
AX-109287003	2B	2	2	1	Affx-109599332	652289944
AX-109290889	2B	0	2	1	Affx-110402588	427947473
AX-109291428	2B	2	2	1	Affx-88607872	101778320
AX-109295999	2B	0	0	1	Affx-111713950	589878582
AX-109297362	2B	0	0	1	Affx-110391578	154235208
AX-109301568	2B	2	2	1	Affx-110541658	694992447
AX-109301932	2B	0	0	1	Affx-110720239	159319395
AX-109302825	2B	2	0	1	Affx-110430223	238650299
AX-109302901	2B	0	0	1	Affx-88589559	182515019
AX-109308718	2B	2	2	1	Affx-109013536	215330637
AX-109309431	2B	2	-1	1	Affx-111450121	180430786
AX-109317883	2B	2	0	1	Affx-109821075	239400946
AX-109317898	2B	0	2	1	Affx-111724991	91848480
AX-109318596	2B	2	0	1	Affx-111453324	476474766
AX-109325753	2B	0	2	1	Affx-111951638	459803014
AX-109326836	2B	2	2	1	Affx-109016155	574044010
AX-109327254	2B	2	2	1	Affx-110299352	712790204
AX-109335572	2B	2	2	1	Affx-110366402	249919102
AX-109336160	2B	0	0	1	Affx-110643284	239642629
AX-109337411	2B	0	0	1	Affx-111228653	10794822
AX-109343971	2B	2	0	1	Affx-111584777	754661631
AX-109344537	2B	2	0	1	Affx-110237630	428592268
AX-109349804	2B	0	2	1	Affx-109575516	777831275
AX-109358097	2B	2	0	1	Affx-109803369	788026493
AX-109359046	2B	0	0	1	Affx-110719433	715306856
AX-109361154	2B	0	2	1	Affx-110696181	90235514
AX-109371038	2B	0	0	1	Affx-110703148	111371100
AX-109380038	2B	0	2	1	Affx-111875920	456013459
AX-109380957	2B	0	0	1	Affx-108939824	233732179
AX-109390390	2B	0	0	1	Affx-110057452	242673179
AX-109390638	2B	0	2	1	Affx-109247991	736856811
AX-109390870	2B	2	-1	1	Affx-109424491	784537726
AX-109392008	2B	0	2	1	Affx-109212536	427036307
AX-109393067	2B	0	0	1	Affx-88371842	560183014
AX-109393313	2B	0	0	1	Affx-111602436	231354841
AX-109406051	2B	0	2	1	Affx-109816469	457333642
AX-109408488	2B	0	0	1	Affx-109668782	635722071
AX-109411819	2B	0	0	1	Affx-111415563	581478789
AX-109417361	2B	0	0	1	Affx-111692315	140154748
AX-109418433	2B	0	2	1	Affx-109672711	779250528
AX-109426374	2B	0	0	1	Affx-110892980	130392915
AX-109430236	2B	2	2	1	Affx-109052014	653401634
AX-109431885	2B	2	0	1	Affx-110673109	316047898
AX-109432408	2B	0	2	1	Affx-88541723	47670429
AX-109439054	2B	2	2	1	Affx-111769134	634683534
AX-109439337	2B	0	2	1	Affx-110417631	53511339
AX-109450139	2B	0	2	1	Affx-110730600	51426839
AX-109455434	2B	0	2	1	Affx-110892471	6044105
AX-109467353	2B	0	0	1	Affx-109422854	171986689
AX-109467835	2B	2	2	1	Affx-88421381	179398337
AX-109470204	2B	2	0	1	Affx-111253561	13750920
AX-109478091	2B	2	2	1	Affx-110307888	20011029
AX-109482497	2B	2	2	1	Affx-109022023	622835608
AX-109491877	2B	2	2	1	Affx-111224890	320757412
AX-109496660	2B	0	2	1	Affx-110936535	415028275
AX-109505207	2B	0	1	1	Affx-110328772	666474502
AX-109507548	2B	2	2	1	Affx-110698604	358064392
AX-109513912	2B	0	2	1	Affx-109576484	454006048
AX-109524215	2B	0	0	1	Affx-109573469	98733810
AX-109526191	2B	0	0	1	Affx-110929442	195531681
AX-109536693	2B	0	0	1	Affx-88452025	209438343
AX-109544284	2B	0	0	1	Affx-110561134	560459846
AX-109578675	2B	0	0	1	Affx-110284420	740730962
AX-109582793	2B	2	2	1	Affx-109812686	555504458
AX-109582956	2B	2	0	1	Affx-111007151	425502702
AX-109596529	2B	0	0	1	Affx-110799178	620077866
AX-109600191	2B	2	0	1	Affx-109914838	67554684
AX-109617405	2B	2	2	1	Affx-110153977	141695923
AX-109618013	2B	0	2	1	Affx-109823544	2386090
AX-109639586	2B	0	0	1	Affx-110031711	128657508
AX-109645815	2B	2	2	1	Affx-109387904	539697028
AX-109822778	2B	2	2	1	Affx-110770093	619241066
AX-109823635	2B	2	0	1	Affx-110626942	238026549
AX-109826569	2B	0	0	1	Affx-110661782	242613952
AX-109829147	2B	2	2	1	Affx-110531901	653890805
AX-109829661	2B	0	0	1	Affx-109518694	152182300
AX-109831206	2B	0	0	1	Affx-110194042	602430467
AX-109837306	2B	2	2	1	Affx-109366556	177658640
AX-109844754	2B	0	0	1	Affx-110925390	650169193
AX-109846380	2B	0	0	1	Affx-110454250	552982900
AX-109849173	2B	0	0	1	Affx-111261259	779847527
AX-109851103	2B	2	2	1	Affx-111139883	676020901
AX-109853315	2B	0	0	1	Affx-110591377	561262081
AX-109856353	2B	0	0	1	Affx-111058093	615364194
AX-109862245	2B	2	0	1	Affx-110554097	544763013
AX-109865811	2B	0	0	1	Affx-109473074	311954125
AX-109890461	2B	0	2	1	Affx-111999312	48216300
AX-109893424	2B	0	0	1	Affx-111549587	598672838
AX-109893758	2B	2	2	1	Affx-88675000	663131898
AX-109900954	2B	0	0	1	Affx-109378795	75535809
AX-109901545	2B	0	0	1	Affx-110586672	232796225
AX-109902602	2B	2	2	1	Affx-110590396	732218082
AX-109904133	2B	0	0	1	Affx-88450887	229992624
AX-109904652	2B	2	0	1	Affx-111788699	434828710
AX-109906455	2B	2	0	1	Affx-111787627	697669319
AX-109917986	2B	0	0	1	Affx-111290094	182927577
AX-109918460	2B	2	2	1	Affx-110891396	10179688
AX-109920471	2B	2	2	1	Affx-110619092	183840020
AX-109921058	2B	2	0	1	Affx-109596928	421260553
AX-109924214	2B	2	2	1	Affx-109276903	96218192
AX-109932071	2B	0	2	1	Affx-109873997	67987589
AX-109932674	2B	0	0	1	Affx-109284541	522725584
AX-109933035	2B	2	2	1	Affx-109791284	130011251
AX-109958263	2B	0	0	1	Affx-109744093	105917391
AX-109959398	2B	2	2	1	Affx-110962193	592529748
AX-109965430	2B	0	0	1	Affx-88783330	99497283
AX-109966089	2B	2	2	1	Affx-108890197	224469436
AX-109967115	2B	2	2	1	Affx-109589224	79313063
AX-109971206	2B	2	0	1	Affx-111164042	278733812
AX-109973557	2B	2	0	1	Affx-109247422	474594315
AX-109973772	2B	0	0	1	Affx-111047311	373493468
AX-109974331	2B	2	0	1	Affx-111854961	74205027
AX-109980364	2B	2	0	1	Affx-111008886	755997957
AX-109983420	2B	2	0	1	Affx-111413322	459479288
AX-109996524	2B	0	0	1	Affx-111716077	673713506
AX-109996754	2B	2	0	1	Affx-109204271	481202213
AX-110003371	2B	0	0	1	Affx-109184441	448874637
AX-110012011	2B	2	2	1	Affx-110194808	533556140
AX-110017170	2B	0	2	1	Affx-109678353	464442409
AX-110064241	2B	2	1	1	Affx-111753487	539807448
AX-110064360	2B	2	2	1	Affx-109093430	569129018
AX-110066081	2B	0	2	1	Affx-111806057	423951704
AX-110066797	2B	0	0	1	Affx-110895614	74400676
AX-110075779	2B	0	0	1	Affx-110551429	617931451
AX-110078507	2B	2	0	1	Affx-108987681	273734672
AX-110093564	2B	2	2	1	Affx-110691363	602996264
AX-110115984	2B	0	0	1	Affx-109151408	388504010
AX-110126250	2B	0	0	1	Affx-110676462	41440270
AX-110366234	2B	0	0	1	Affx-109782056	607065001
AX-110366650	2B	0	0	1	Affx-109957177	167895042
AX-110370342	2B	2	2	1	Affx-110869273	208409966
AX-110375928	2B	2	2	1	Affx-112001130	572313511
AX-110376228	2B	2	2	1	Affx-111687523	180824564
AX-110384300	2B	2	0	1	Affx-88641631	26100288
AX-110389802	2B	0	0	1	Affx-88423312	132341294
AX-110409260	2B	0	2	1	Affx-110470145	5625360
AX-110409899	2B	2	2	1	Affx-111035126	110573187
AX-110409902	2B	2	2	1	Affx-109220285	73796750
AX-110411572	2B	0	0	1	Affx-109045306	174651978
AX-110413996	2B	1	1	1	Affx-109081257	600247014
AX-110415170	2B	0	0	1	Affx-109960686	57683608
AX-110420288	2B	0	0	1	Affx-111549676	737494926
AX-110423885	2B	2	2	1	Affx-111390249	766172990
AX-110425178	2B	0	0	1	Affx-110664245	568625945
AX-110426534	2B	2	2	1	Affx-111088221	549307092
AX-110426897	2B	0	0	1	Affx-109458055	33541973
AX-110430167	2B	0	0	1	Affx-109508488	642705852
AX-110430269	2B	2	1	1	Affx-109767910	487866767
AX-110431393	2B	0	2	1	Affx-109353706	462901651
AX-110431742	2B	0	0	1	Affx-111683253	598974226
AX-110434717	2B	2	2	1	Affx-109480949	652851113
AX-110439040	2B	0	0	1	Affx-109520969	611282001
AX-110443918	2B	0	2	1	Affx-111579486	409883668
AX-110445877	2B	1	0	1	Affx-110145473	676259042
AX-110447694	2B	2	0	1	Affx-108975135	461092490
AX-110450766	2B	0	2	1	Affx-110470215	648418905
AX-110456354	2B	2	2	1	Affx-109474208	575336662
AX-110457023	2B	0	0	1	Affx-111848775	158136698
AX-110465578	2B	2	2	1	Affx-109554771	236298408
AX-110467472	2B	2	2	1	Affx-109455851	45521096
AX-110473362	2B	2	2	1	Affx-108961612	206109286
AX-110476598	2B	0	0	1	Affx-109443389	174319593
AX-110480883	2B	2	2	1	Affx-111921866	86894359
AX-110485102	2B	2	2	1	Affx-111332685	704576252
AX-110486035	2B	2	2	1	Affx-109906132	573811849
AX-110488760	2B	2	2	1	Affx-111311135	651360266
AX-110494473	2B	2	2	1	Affx-109551311	181410560
AX-110494713	2B	0	0	1	Affx-111845279	183323298
AX-110497059	2B	2	2	1	Affx-111022871	649480210
AX-110503087	2B	0	0	1	Affx-109106283	119588815
AX-110503835	2B	0	-1	1	Affx-109842731	700807964
AX-110505529	2B	2	0	1	Affx-110629390	680523508
AX-110506507	2B	0	0	1	Affx-109692890	169919175
AX-110511445	2B	0	0	1	Affx-111674582	522815621
AX-110518304	2B	1	1	1	Affx-109144777	42156077
AX-110518923	2B	2	2	1	Affx-108883161	633694762
AX-110520808	2B	2	2	1	Affx-109547116	269131592
AX-110530071	2B	2	2	1	Affx-109969504	601850608
AX-110530754	2B	2	2	1	Affx-110467602	581791893
AX-110541891	2B	0	0	1	Affx-110872576	236881264
AX-110542001	2B	2	2	1	Affx-88531969	209087017
AX-110542725	2B	0	0	1	Affx-110681771	103712610
AX-110549181	2B	0	0	1	Affx-110693942	657079783
AX-110550065	2B	0	0	1	Affx-110681592	38757362
AX-110550882	2B	2	2	1	Affx-109742141	235232003
AX-110554565	2B	0	0	1	Affx-109259409	146641392
AX-110558084	2B	2	2	1	Affx-110949233	618665539
AX-110582609	2B	0	1	1	Affx-111292042	702198853
AX-110598098	2B	0	0	1	Affx-111266591	26178491
AX-110602750	2B	2	2	1	Affx-109327318	598620287
AX-110611894	2B	0	0	1	Affx-111090413	546230426
AX-110659895	2B	2	0	1	Affx-111257172	680754280
AX-110661329	2B	0	0	1	Affx-109681787	150716138
AX-110663094	2B	2	2	1	Affx-111023605	793131716
AX-110674570	2B	2	0	1	Affx-111313056	460377207
AX-110689474	2B	2	0	1	Affx-110442183	474628864
AX-110906506	2B	2	0	1	Affx-109177363	456705951
AX-110911052	2B	2	2	1	Affx-109864725	355601056
AX-110913830	2B	2	2	1	Affx-88429969	115380003
AX-110916919	2B	2	2	1	Affx-109322579	397856216
AX-110921670	2B	2	2	1	Affx-108887832	243351094
AX-110924488	2B	0	0	1	Affx-88449304	597807793
AX-110925252	2B	1	1	1	Affx-111212149	167085403
AX-110927135	2B	2	2	1	Affx-109544273	690894650
AX-110930369	2B	0	0	1	Affx-111860798	533507731
AX-110932305	2B	0	0	1	Affx-111738144	40444714
AX-110933437	2B	2	-1	1	Affx-111020344	555089999
AX-110933465	2B	-1	0	1	Affx-110038782	632588442
AX-110934424	2B	0	0	1	Affx-108963846	745698699
AX-110939718	2B	2	2	1	Affx-111860121	67084062
AX-110941007	2B	2	0	1	Affx-110767710	797272162
AX-110950084	2B	2	2	1	Affx-111021720	677851371
AX-110953404	2B	2	2	1	Affx-109480424	39521120
AX-110959136	2B	2	0	1	Affx-110672905	431032642
AX-110965570	2B	0	0	1	Affx-111011183	198308454
AX-110969660	2B	2	2	1	Affx-110181251	576093016
AX-110978270	2B	0	0	1	Affx-111532060	173571322
AX-110983186	2B	2	0	1	Affx-111760383	486061007
AX-110987046	2B	0	0	1	Affx-109115713	104941104
AX-110992798	2B	0	0	1	Affx-88421257	691415158
AX-110994146	2B	0	2	1	Affx-111271412	48879041
AX-110996334	2B	0	2	1	Affx-110812225	449164364
AX-110997403	2B	1	2	1	Affx-109940204	773410300
AX-110998243	2B	0	0	1	Affx-109385850	103397808
AX-111002022	2B	0	0	1	Affx-110137973	149811219
AX-111003717	2B	0	0	1	Affx-110380900	712344206
AX-111007493	2B	2	0	1	Affx-111631941	436879717
AX-111008818	2B	2	2	1	Affx-111756867	169514864
AX-111014597	2B	2	0	1	Affx-110407511	616395582
AX-111017863	2B	0	2	1	Affx-110901047	615886592
AX-111026170	2B	0	0	1	Affx-111571857	107386493
AX-111026216	2B	0	0	1	Affx-108995764	538016047
AX-111030216	2B	2	2	1	Affx-111195998	122259442
AX-111030988	2B	0	0	1	Affx-110672303	621107807
AX-111038278	2B	0	0	1	Affx-108890915	583576595
AX-111038927	2B	2	2	1	Affx-111373495	438977511
AX-111044341	2B	2	2	1	Affx-111191855	178321939
AX-111045653	2B	2	0	1	Affx-110805538	436520872
AX-111054388	2B	2	2	1	Affx-109559457	191881369
AX-111055545	2B	0	0	1	Affx-110709321	662841162
AX-111057014	2B	-1	-1	1	Affx-110543449	200698700
AX-111058825	2B	2	2	1	Affx-110712950	648702418
AX-111063291	2B	0	0	1	Affx-111353451	549157401
AX-111068233	2B	2	2	1	Affx-111576389	303103533
AX-111073595	2B	0	0	1	Affx-109682224	158437492
AX-111081804	2B	0	0	1	Affx-111859428	785065309
AX-111086670	2B	0	2	1	Affx-109659772	447826269
AX-111104538	2B	2	0	1	Affx-109621521	451952291
AX-111105226	2B	2	0	1	Affx-109623457	5074308
AX-111111731	2B	1	1	1	Affx-111943361	177545070
AX-111114948	2B	0	0	1	Affx-109158240	655225005
AX-111115491	2B	0	0	1	Affx-111108631	592062105
[truncated: 6,781 more rows]

## Sheet: all value.allele
probeset_id	Chr_id	16JX4-2/TR77	7182	HS	Affy_SNP_ID	Start	Allele_A	Allel_B
AX-108728119	1A	2	-1	-1	Affx-109941246	228776068	A	G
AX-108730532	1A	0	0	1	Affx-109255894	547884554	C	G
AX-108732062	1A	2	0	1	Affx-111872338	104240003	C	G
AX-108733288	1A	0	2	1	Affx-109775754	31891661	A	G
AX-108756719	1A	2	2	1	Affx-111944442	480155150	A	G
AX-108761163	1A	0	2	1	Affx-111929640	139210422	A	G
AX-108762805	1A	0	0	1	Affx-110555724	424801366	T	C
AX-108765611	1A	2	-1	-1	Affx-110226691	491491093	A	G
AX-108766125	1A	2	2	1	Affx-111132656	502860219	T	C
AX-108766638	1A	0	0	1	Affx-111286378	377003739	T	C
AX-108773096	1A	0	2	1	Affx-110296680	257567903	T	C
AX-108775719	1A	2	0	1	Affx-110052856	223879216	A	C
AX-108777399	1A	0	2	1	Affx-109015361	10579460	T	G
AX-108779844	1A	2	0	1	Affx-110953449	9980666	A	G
AX-108782177	1A	1	2	2	Affx-110317348	240948016	T	C
AX-108789891	1A	0	2	1	Affx-109998815	155021453	A	G
AX-108791013	1A	0	0	1	Affx-108953270	308390322	A	G
AX-108795741	1A	0	2	1	Affx-110037975	388525167	T	C
AX-108798656	1A	1	1	-1	Affx-109135091	552146953	T	G
AX-108807975	1A	2	2	1	Affx-109679446	565398182	T	C
AX-108808989	1A	2	2	1	Affx-109918121	551165346	A	C
AX-108809445	1A	0	0	-1	Affx-109307440	303727468	A	C
AX-108814201	1A	1	1	0	Affx-110659594	305404584	A	G
AX-108815180	1A	2	0	2	Affx-111423031	40554914	T	C
AX-108818720	1A	0	0	1	Affx-111085776	570863125	C	G
AX-108820427	1A	0	2	1	Affx-111190494	28664400	A	G
AX-108821529	1A	0	2	2	Affx-109287049	31182614	T	C
AX-108828312	1A	2	2	2	Affx-111186464	492611518	T	C
AX-108830701	1A	0	0	1	Affx-109594363	322955974	A	C
AX-108835010	1A	0	2	1	Affx-111893369	49964748	A	G
AX-108841071	1A	2	2	1	Affx-108987018	327272366	A	G
AX-108844691	1A	0	2	1	Affx-109106295	343660821	T	C
AX-108844886	1A	2	2	1	Affx-110634045	520122965	T	C
AX-108852569	1A	2	0	1	Affx-109362504	339100657	T	C
AX-108858579	1A	0	2	1	Affx-111059727	340701630	A	G
AX-108859495	1A	1	2	1	Affx-109573089	318191337	T	C
AX-108861860	1A	2	2	-1	Affx-109070864	354817823	A	G
AX-108865536	1A	2	2	1	Affx-111270997	388941546	T	C
AX-108865633	1A	-1	2	-1	Affx-111945438	10707127	A	G
AX-108866416	1A	1	1	1	Affx-109087067	20917708	A	G
AX-108877432	1A	2	0	1	Affx-111569647	30571380	T	C
AX-108881024	1A	2	2	1	Affx-111714345	510758911	T	C
AX-108881072	1A	2	0	1	Affx-109726209	344948322	A	G
AX-108882591	1A	2	2	2	Affx-108903701	440495263	T	C
AX-108888974	1A	0	0	2	Affx-111007803	41076253	T	C
AX-108889807	1A	2	0	-1	Affx-110606524	215568363	A	G
AX-108894116	1A	0	2	1	Affx-108924421	191031702	A	G
AX-108896257	1A	0	2	1	Affx-109528462	28201863	T	C
AX-108905837	1A	0	0	-1	Affx-108967912	436427778	T	G
AX-108907198	1A	0	2	1	Affx-110560711	168704407	T	C
AX-108914803	1A	2	2	1	Affx-88639660	574481294	A	G
AX-108916488	1A	0	2	1	Affx-109315850	235779078	A	C
AX-108917420	1A	2	2	1	Affx-111090900	485173993	A	G
AX-108919258	1A	2	0	-1	Affx-110052532	557970079	T	C
AX-108921683	1A	2	0	1	Affx-111458004	349351057	T	C
AX-108929659	1A	0	2	1	Affx-110023080	277976628	A	G
AX-108931576	1A	2	2	1	Affx-109297978	522152681	T	C
AX-108935155	1A	2	2	1	Affx-111756885	549673052	T	C
AX-108943724	1A	0	0	1	Affx-109661940	367051284	T	C
AX-108948975	1A	2	0	1	Affx-88560787	259062806	T	C
AX-108960548	1A	2	2	-1	Affx-111201297	373464548	T	C
AX-108964531	1A	2	0	0	Affx-111640078	309000814	T	C
AX-108965988	1A	2	-1	1	Affx-110091594	333887117	T	C
AX-108966198	1A	2	0	2	Affx-111372686	16038997	T	G
AX-108973273	1A	2	0	1	Affx-108930614	201449191	A	G
AX-108974862	1A	0	2	1	Affx-110611898	145703714	T	C
AX-108975304	1A	0	2	-1	Affx-109191956	23447371	A	G
AX-108986447	1A	0	2	-1	Affx-109829760	1160515	T	G
AX-108988313	1A	2	0	1	Affx-111604063	47806425	A	G
AX-108999030	1A	2	0	1	Affx-110983513	147683716	T	C
AX-109004702	1A	2	2	1	Affx-110537729	531059828	A	G
AX-109041305	1A	2	0	1	Affx-88758619	151413441	A	C
AX-109043743	1A	2	0	0	Affx-88610734	143291868	T	G
AX-109044183	1A	2	2	1	Affx-88493019	474300128	A	G
AX-109044271	1A	2	0	1	Affx-111245228	164405062	A	G
AX-109044272	1A	0	2	0	Affx-111365378	285475581	A	G
AX-109048694	1A	2	2	0	Affx-109602321	514336708	T	C
AX-109052393	1A	0	2	1	Affx-111061573	207300487	C	G
AX-109054331	1A	2	2	1	Affx-109239281	302218996	A	G
AX-109083206	1A	2	0	1	Affx-111574758	134458307	A	G
AX-109102857	1A	1	2	2	Affx-110079851	225207125	A	G
AX-109277966	1A	2	2	1	Affx-109250414	439411878	C	G
AX-109287006	1A	1	1	-1	Affx-111924865	301855362	A	G
AX-109289579	1A	0	2	1	Affx-111653638	155530744	A	G
AX-109291490	1A	0	0	1	Affx-111317422	504991472	A	C
AX-109292225	1A	2	0	-1	Affx-110439807	587815598	T	C
AX-109296950	1A	0	0	1	Affx-111930728	320431994	C	G
AX-109299211	1A	0	0	-1	Affx-109355399	327016537	T	C
AX-109299553	1A	0	0	1	Affx-111080500	571928598	T	C
AX-109301570	1A	1	2	2	Affx-110297928	202102183	T	C
AX-109302537	1A	0	2	0	Affx-111347076	99867205	T	C
AX-109304452	1A	0	2	1	Affx-109162189	343384533	A	G
AX-109311143	1A	0	0	1	Affx-110974716	32744633	A	G
AX-109314921	1A	0	2	1	Affx-110862388	11563697	T	C
AX-109321208	1A	0	-1	1	Affx-109366792	511717112	T	G
AX-109324621	1A	2	-1	1	Affx-109621637	315146050	T	C
AX-109325332	1A	0	2	1	Affx-110187197	381272347	T	C
AX-109326208	1A	0	2	1	Affx-109704563	101107864	A	G
AX-109326813	1A	0	0	1	Affx-110427548	513859613	T	C
AX-109328513	1A	2	2	1	Affx-109107868	371984854	A	G
AX-109329254	1A	2	2	2	Affx-88497906	461047793	A	G
AX-109333149	1A	0	0	1	Affx-111865548	462796333	T	C
AX-109335959	1A	2	2	1	Affx-111930537	295353416	T	C
AX-109340279	1A	2	0	1	Affx-109752117	40280825	T	C
AX-109340495	1A	0	0	1	Affx-110240823	584583724	T	C
AX-109341225	1A	2	2	1	Affx-111668762	567371662	T	C
AX-109344712	1A	0	0	1	Affx-109631271	14627346	T	C
AX-109345385	1A	-1	-1	-1	Affx-88437959	512870769	T	C
AX-109351766	1A	0	0	1	Affx-110550762	331519295	A	C
AX-109353936	1A	0	2	1	Affx-109903778	220533715	C	G
AX-109356080	1A	0	0	1	Affx-111669336	568417998	T	G
AX-109356451	1A	0	2	1	Affx-111836318	301204340	A	C
AX-109356616	1A	2	0	2	Affx-111435526	151877811	T	C
AX-109360059	1A	0	2	2	Affx-109826857	277079262	A	G
AX-109363171	1A	0	0	2	Affx-111065160	423724359	A	C
AX-109363703	1A	0	2	1	Affx-109610397	158927428	A	G
AX-109368678	1A	0	0	1	Affx-110903838	375012155	T	C
AX-109373066	1A	2	2	1	Affx-108972626	32295651	A	G
AX-109374083	1A	1	0	1	Affx-111724194	166611635	T	C
AX-109374169	1A	0	2	1	Affx-111208892	391247594	A	G
AX-109374200	1A	0	2	1	Affx-111221163	143777932	A	G
AX-109375456	1A	2	2	1	Affx-108858982	496145066	T	C
AX-109378286	1A	0	0	-1	Affx-111239930	387054428	A	G
AX-109379579	1A	2	2	-1	Affx-109714761	307719008	T	G
AX-109382288	1A	0	0	1	Affx-109690119	341591187	T	C
AX-109383322	1A	2	0	-1	Affx-111871679	29112891	A	G
AX-109387872	1A	2	2	-1	Affx-111454008	456284200	A	G
AX-109391306	1A	0	2	1	Affx-111092862	170576953	A	C
AX-109396457	1A	0	2	1	Affx-111585612	220546917	A	G
AX-109397393	1A	0	2	2	Affx-109980714	237508877	T	C
AX-109403945	1A	1	2	1	Affx-109472701	144799711	T	G
AX-109404355	1A	2	2	1	Affx-109122086	373201260	A	G
AX-109408386	1A	0	0	1	Affx-110599323	532065433	T	C
AX-109408584	1A	0	0	1	Affx-111324681	535291589	A	C
AX-109412526	1A	2	0	1	Affx-109941175	194931207	A	G
AX-109415183	1A	2	2	1	Affx-111533015	562322390	A	G
AX-109421148	1A	2	0	1	Affx-111858014	291236722	A	G
AX-109423270	1A	0	0	1	Affx-111132570	358154622	T	C
AX-109423347	1A	0	0	1	Affx-88526834	557487909	T	C
AX-109425297	1A	2	2	0	Affx-110945598	523030643	T	C
AX-109428041	1A	2	0	1	Affx-109345091	22483490	T	C
AX-109441476	1A	2	0	1	Affx-110352732	257716824	A	G
AX-109442898	1A	0	0	1	Affx-110727311	359028019	A	G
AX-109447158	1A	0	0	1	Affx-111357409	488648697	T	C
AX-109454533	1A	2	2	1	Affx-111796651	519263551	C	G
AX-109456415	1A	0	0	1	Affx-109649308	518444344	A	G
AX-109456940	1A	1	2	2	Affx-110375395	576905100	T	C
AX-109465131	1A	0	0	0	Affx-111978690	512367109	A	G
AX-109469627	1A	2	2	1	Affx-110419629	488409378	A	G
AX-109471276	1A	0	0	1	Affx-108883810	581874194	T	C
AX-109473499	1A	2	0	1	Affx-109053188	33403197	A	G
AX-109482870	1A	2	2	1	Affx-88555379	384821889	T	C
AX-109483444	1A	0	0	1	Affx-109884448	557056493	T	C
AX-109483727	1A	0	2	1	Affx-111923010	39640209	A	G
AX-109487391	1A	2	0	1	Affx-109544578	185016615	T	C
AX-109488577	1A	2	2	2	Affx-110494097	361450560	T	C
AX-109494616	1A	1	0	1	Affx-111433059	296216227	A	G
AX-109509920	1A	0	0	-1	Affx-111512301	569246272	A	C
AX-109517045	1A	2	0	1	Affx-111904825	309423337	A	G
AX-109528407	1A	2	2	2	Affx-109599127	497194286	A	G
AX-109545573	1A	0	0	-1	Affx-110835824	541982560	T	C
AX-109562522	1A	2	2	1	Affx-109127468	360009501	A	G
AX-109585289	1A	0	2	1	Affx-110499981	173056779	T	C
AX-109597085	1A	2	2	1	Affx-111237700	569977069	T	G
AX-109606033	1A	0	0	1	Affx-110212173	352873176	A	C
AX-109619286	1A	2	0	1	Affx-110938930	390708666	C	G
AX-109621044	1A	0	0	1	Affx-110301330	589697812	T	G
AX-109623840	1A	2	0	1	Affx-110665650	56486064	T	C
AX-109624394	1A	0	0	1	Affx-110455815	262176611	A	G
AX-109627395	1A	2	2	2	Affx-110951952	474795403	A	C
AX-109628778	1A	2	2	1	Affx-110019292	338609216	A	G
AX-109630836	1A	2	0	1	Affx-110483871	188833953	A	G
AX-109631829	1A	2	1	-1	Affx-111950464	163219096	T	C
AX-109634424	1A	2	2	1	Affx-111441608	550789727	A	G
AX-109635515	1A	0	2	1	Affx-109589641	296409028	T	C
AX-109816635	1A	0	0	0	Affx-110227920	580439377	T	C
AX-109819145	1A	0	2	1	Affx-110088321	298067643	A	C
AX-109820251	1A	2	2	1	Affx-111114795	7363621	T	C
AX-109822252	1A	2	1	1	Affx-109606321	588691268	A	G
AX-109824940	1A	2	0	1	Affx-109111748	262939765	T	C
AX-109831764	1A	0	0	1	Affx-109690153	487725293	C	G
AX-109841934	1A	2	2	1	Affx-111126255	74429616	T	C
AX-109842766	1A	2	2	1	Affx-109605680	477737419	T	C
AX-109848072	1A	2	2	1	Affx-111336400	315390754	T	C
AX-109848476	1A	0	0	-1	Affx-108900574	500344363	A	G
AX-109849380	1A	2	0	1	Affx-109664906	224806146	A	C
AX-109849752	1A	0	0	1	Affx-109490510	535716169	A	C
AX-109855969	1A	-1	0	2	Affx-109793586	575224835	T	G
AX-109859174	1A	0	1	0	Affx-109373659	7671749	C	G
AX-109862316	1A	2	0	1	Affx-110922220	54687790	A	G
AX-109863129	1A	0	0	1	Affx-108957280	532673880	T	G
AX-109863151	1A	2	2	1	Affx-110508087	382033563	A	G
AX-109863848	1A	2	2	1	Affx-109153363	540413542	T	C
AX-109864205	1A	0	2	1	Affx-110674350	30276357	T	C
AX-109864216	1A	2	2	1	Affx-109398068	483131050	A	G
AX-109866949	1A	0	0	1	Affx-88770497	553705997	T	C
AX-109867513	1A	0	0	0	Affx-109388940	493820290	T	C
AX-109867938	1A	2	2	-1	Affx-110051541	369737935	T	C
AX-109875945	1A	2	2	0	Affx-109780422	324560834	C	G
AX-109882536	1A	2	2	-1	Affx-111483295	497783899	T	C
AX-109886270	1A	0	2	1	Affx-108936914	344324226	A	G
AX-109887522	1A	2	2	1	Affx-88413477	365646107	T	C
AX-109902115	1A	2	2	1	Affx-109757341	357186179	A	G
AX-109903014	1A	0	0	-1	Affx-111638950	536207822	A	C
AX-109904229	1A	0	0	1	Affx-111002423	516450384	A	G
AX-109905549	1A	0	-1	2	Affx-111613731	463948321	T	C
AX-109905627	1A	0	0	1	Affx-110233030	402928251	T	C
AX-109909262	1A	0	0	1	Affx-109789901	351475106	A	C
AX-109910238	1A	0	0	-1	Affx-111679128	489410181	T	C
AX-109911670	1A	0	0	-1	Affx-110298466	559055638	T	G
AX-109911956	1A	2	0	2	Affx-110974702	50911068	A	G
AX-109914567	1A	2	2	1	Affx-88563065	539880228	A	G
AX-109916940	1A	0	0	1	Affx-109522058	506524807	T	G
AX-109920244	1A	0	2	-1	Affx-111120246	183530480	T	C
AX-109927600	1A	0	2	1	Affx-110770471	273664590	A	G
AX-109930799	1A	0	0	1	Affx-111130978	464896790	A	G
AX-109933317	1A	0	2	-1	Affx-111966529	177105015	T	C
AX-109935575	1A	2	2	1	Affx-111333524	531547546	A	G
AX-109937019	1A	2	2	1	Affx-109333815	525123787	T	C
AX-109938803	1A	2	2	0	Affx-108914809	529583616	T	C
AX-109954487	1A	2	0	1	Affx-111284181	43571899	T	G
AX-109958813	1A	0	0	-1	Affx-109755591	580577992	A	G
AX-109967116	1A	2	2	1	Affx-109552741	334502147	C	G
AX-109968061	1A	2	2	0	Affx-111079512	555817271	A	G
AX-109969719	1A	0	0	1	Affx-110913502	9572902	T	C
AX-109971623	1A	2	2	2	Affx-110779137	549011020	T	C
AX-109972578	1A	0	2	1	Affx-108882559	394302994	A	G
AX-109974584	1A	1	0	1	Affx-110265360	197344946	A	C
AX-109977330	1A	2	2	1	Affx-109243725	337705896	A	G
AX-109982824	1A	0	2	-1	Affx-109362286	563285416	T	C
AX-109983715	1A	2	0	1	Affx-109396040	137999776	T	C
AX-109984571	1A	0	2	0	Affx-111399402	190418873	A	G
AX-109984878	1A	1	1	1	Affx-109700650	484868422	T	G
AX-109985412	1A	2	2	1	Affx-111708481	513362330	T	C
AX-109987797	1A	0	2	1	Affx-109622680	587809580	T	G
AX-109989893	1A	0	2	1	Affx-110769936	127480729	T	C
AX-110005760	1A	0	2	1	Affx-110279512	254944329	T	C
AX-110006847	1A	2	0	1	Affx-111757245	48759326	A	G
AX-110012280	1A	2	2	2	Affx-111019446	553882841	T	G
AX-110014905	1A	2	2	1	Affx-88407881	560578516	A	G
AX-110018834	1A	0	0	1	Affx-110583976	337154946	T	C
AX-110019998	1A	1	2	2	Affx-109468863	186663085	A	G
AX-110023564	1A	0	0	0	Affx-109430281	528973058	T	C
AX-110026141	1A	1	1	1	Affx-111293392	524387425	T	G
AX-110026287	1A	2	2	1	Affx-111413955	374775771	T	C
AX-110032820	1A	0	0	1	Affx-109405140	471272117	T	C
AX-110035801	1A	0	0	0	Affx-110125039	371080282	T	C
AX-110044204	1A	2	0	1	Affx-109292757	177788012	A	G
AX-110046566	1A	0	0	-1	Affx-110511560	503449799	A	T
AX-110049336	1A	0	2	1	Affx-111403788	218478571	A	C
AX-110049395	1A	0	0	1	Affx-109172627	424604028	A	C
AX-110062154	1A	0	0	-1	Affx-111124213	509846859	T	C
AX-110062407	1A	2	2	1	Affx-111752557	404419268	A	G
AX-110068904	1A	0	0	0	Affx-110227795	482240248	C	G
AX-110084994	1A	2	2	1	Affx-109451912	539315190	A	G
AX-110089093	1A	1	0	1	Affx-109871447	460278088	T	C
AX-110090502	1A	2	0	1	Affx-109275675	16407055	T	C
AX-110094282	1A	2	0	0	Affx-111956018	255874119	A	T
AX-110122042	1A	2	2	1	Affx-110804868	528633639	T	C
AX-110171429	1A	0	2	-1	Affx-111646222	235253134	T	C
AX-110173584	1A	0	2	1	Affx-111126186	219097774	A	G
AX-110176062	1A	0	2	0	Affx-109386534	181790435	T	C
AX-110181408	1A	0	0	1	Affx-109834181	24331546	T	C
AX-110363276	1A	2	2	-1	Affx-109606496	536666081	C	G
AX-110363619	1A	1	2	-1	Affx-110906073	586275484	A	G
AX-110367274	1A	2	0	1	Affx-111165023	241654628	A	G
AX-110368348	1A	2	0	1	Affx-109542046	311846987	T	G
AX-110377012	1A	0	0	-1	Affx-109669792	374146935	T	C
AX-110377259	1A	2	0	1	Affx-108931939	563308643	T	C
AX-110377941	1A	0	2	1	Affx-109065519	160986441	A	C
AX-110378928	1A	0	0	1	Affx-110536790	544594992	T	G
AX-110384221	1A	0	0	1	Affx-109593873	306103781	T	C
AX-110385128	1A	2	2	-1	Affx-110609253	341870271	C	G
AX-110386051	1A	2	2	-1	Affx-110665036	568919010	T	G
AX-110390222	1A	2	2	1	Affx-110488525	560095842	A	G
AX-110394989	1A	2	2	1	Affx-108946489	582655804	T	C
AX-110395979	1A	2	2	2	Affx-109156011	518505178	T	C
AX-110396848	1A	2	0	1	Affx-109509057	229691779	T	C
AX-110396896	1A	0	0	1	Affx-108966767	5491723	T	C
AX-110397170	1A	-1	2	0	Affx-110159861	224218968	T	C
AX-110398363	1A	0	0	1	Affx-111712995	356388090	T	C
AX-110402839	1A	2	0	2	Affx-111707927	162652894	A	G
AX-110402962	1A	1	0	1	Affx-110632945	162480445	T	G
AX-110408363	1A	2	2	2	Affx-111454246	435671058	T	C
AX-110412867	1A	0	2	2	Affx-88639511	208887667	A	G
AX-110421810	1A	0	2	1	Affx-111891906	255302725	A	G
AX-110427428	1A	0	0	1	Affx-109212504	486322263	T	C
AX-110433295	1A	2	2	2	Affx-109678871	92564383	A	G
AX-110434112	1A	0	2	1	Affx-111240187	313121935	C	G
AX-110441785	1A	2	0	1	Affx-108915297	209473521	T	G
AX-110443045	1A	0	2	-1	Affx-110593771	566952873	T	C
AX-110443058	1A	0	-1	-1	Affx-108977029	6734072	A	G
AX-110450556	1A	0	2	0	Affx-109600146	319886708	C	G
AX-110455706	1A	2	0	1	Affx-111073497	270133145	T	C
AX-110455726	1A	1	0	1	Affx-110638171	259046191	T	G
AX-110463408	1A	2	2	1	Affx-111552153	494722975	A	G
AX-110464527	1A	1	1	1	Affx-109511694	538235443	T	C
AX-110464570	1A	2	2	1	Affx-111177705	51678756	A	G
AX-110471563	1A	-1	0	1	Affx-110264216	317922045	C	G
AX-110471753	1A	2	2	1	Affx-110879612	555951314	A	G
AX-110475253	1A	2	2	1	Affx-110689799	331414199	A	G
AX-110480896	1A	0	0	1	Affx-109268144	379139661	T	G
AX-110483420	1A	-1	-1	-1	Affx-109827790	501839485	A	G
AX-110489045	1A	0	0	1	Affx-111392731	365489201	A	G
AX-110493799	1A	1	0	1	Affx-110311829	295034616	A	G
AX-110495007	1A	2	0	-1	Affx-109966564	357809358	T	C
AX-110499703	1A	-1	0	1	Affx-111626998	312527773	A	G
AX-110506787	1A	-1	0	1	Affx-109569336	339794635	T	G
AX-110507437	1A	0	0	2	Affx-110870601	435735594	T	C
AX-110511731	1A	2	2	1	Affx-110877269	334788278	T	C
AX-110516805	1A	0	0	2	Affx-88402135	352141066	A	C
AX-110523831	1A	2	1	2	Affx-111255380	15187341	A	C
AX-110525765	1A	2	0	2	Affx-109324138	256704709	A	G
AX-110531505	1A	0	0	-1	Affx-109392709	386511378	A	G
AX-110531680	1A	0	0	1	Affx-110464920	508646837	T	C
AX-110540561	1A	2	2	1	Affx-88404536	99140580	T	C
AX-110547230	1A	2	2	1	Affx-88778334	355318778	A	G
AX-110548582	1A	2	2	1	Affx-110529460	438540535	T	C
AX-110562440	1A	0	0	1	Affx-88632214	537353589	A	G
AX-110562636	1A	2	0	1	Affx-110437546	110074030	C	G
AX-110564663	1A	0	0	-1	Affx-109562002	463453980	T	C
AX-110567183	1A	0	0	1	Affx-111759976	336460977	A	G
AX-110574139	1A	0	2	1	Affx-109946641	118502958	T	C
AX-110576015	1A	1	0	0	Affx-110016512	157515267	A	G
AX-110592831	1A	2	0	1	Affx-88409385	236723044	A	G
AX-110593666	1A	2	0	1	Affx-110506143	339916340	T	G
AX-110597400	1A	2	2	-1	Affx-111715242	60083157	T	G
AX-110605358	1A	2	0	1	Affx-110381919	34143926	T	G
AX-110610111	1A	0	2	2	Affx-109953548	12087652	A	G
AX-110611419	1A	0	0	1	Affx-111116120	514695443	T	C
AX-110616388	1A	0	0	1	Affx-109210567	479539377	T	C
AX-110616913	1A	2	0	1	Affx-111201579	267153822	T	C
AX-110617203	1A	2	2	1	Affx-109075281	368710195	A	G
AX-110628967	1A	2	0	1	Affx-109380391	389803509	T	C
AX-110636090	1A	0	0	1	Affx-109615474	579869577	T	C
AX-110642950	1A	2	2	1	Affx-111699218	471503530	A	G
AX-110659849	1A	1	2	-1	Affx-111622543	4051575	A	G
AX-110661013	1A	0	2	1	Affx-109232429	147357383	T	C
AX-110670478	1A	2	0	1	Affx-111603601	92469528	T	C
AX-110673287	1A	-1	-1	-1	Affx-111699921	533671394	C	G
AX-110697418	1A	2	0	1	Affx-110832238	290340831	A	G
AX-110711991	1A	0	0	-1	Affx-109935823	45029810	T	C
AX-110712805	1A	0	0	1	Affx-110516358	437227053	A	G
AX-110714545	1A	2	0	1	Affx-108901445	35837799	C	G
AX-110721297	1A	2	1	-1	Affx-111644479	217349623	T	G
AX-110732157	1A	0	2	1	Affx-110771772	237217385	T	G
AX-110735773	1A	0	2	1	Affx-109278118	378395050	A	G
AX-110739528	1A	0	0	-1	Affx-111721082	478451696	A	G
AX-110906010	1A	2	1	1	Affx-111992429	256932365	A	G
AX-110906954	1A	1	2	1	Affx-88526215	14161799	T	C
AX-110917923	1A	0	2	1	Affx-110483294	36388893	T	C
AX-110922919	1A	2	2	2	Affx-111671206	317714960	A	G
AX-110926621	1A	0	0	1	Affx-110591755	475204083	T	G
AX-110931640	1A	2	0	1	Affx-111087094	311844480	A	C
AX-110937281	1A	0	0	0	Affx-88743101	519626949	T	C
AX-110943762	1A	2	0	1	Affx-111774755	297883939	T	C
AX-110944731	1A	0	2	1	Affx-108980579	173664017	A	G
AX-110945242	1A	2	0	1	Affx-111146796	53659451	C	G
AX-110947388	1A	2	2	1	Affx-110035437	336126282	A	G
AX-110955950	1A	2	2	1	Affx-110545239	371524922	A	C
AX-110960234	1A	0	0	1	Affx-111631854	51962196	T	C
AX-110968399	1A	1	1	-1	Affx-111334906	564758094	C	G
AX-110971510	1A	2	2	-1	Affx-88699163	333501612	C	G
AX-110971755	1A	0	2	2	Affx-110716118	49565802	T	C
AX-110977845	1A	2	2	1	Affx-111969732	316151009	A	C
AX-110981297	1A	0	0	1	Affx-109811037	527095488	T	C
AX-110981360	1A	2	-1	0	Affx-88521753	564308219	T	G
AX-110987235	1A	2	0	1	Affx-109987076	584755997	T	G
AX-110989982	1A	2	2	-1	Affx-109606678	581568331	C	G
AX-110990436	1A	2	0	1	Affx-111554734	349517298	A	C
AX-110991760	1A	2	2	2	Affx-111225188	491140000	T	C
AX-110997190	1A	1	2	2	Affx-110557971	227474419	T	C
AX-111001034	1A	0	2	1	Affx-110436910	23014071	T	C
AX-111003139	1A	2	0	1	Affx-110777102	314438579	A	G
AX-111014967	1A	0	2	1	Affx-111310337	125151717	A	G
AX-111015470	1A	0	2	-1	Affx-110279194	29787383	A	G
AX-111017764	1A	2	2	2	Affx-110344408	18048549	A	C
AX-111019464	1A	2	2	2	Affx-109588025	25888886	A	G
AX-111025953	1A	2	2	-1	Affx-109598979	385886034	T	C
AX-111026946	1A	0	0	1	Affx-110039096	377609033	T	C
AX-111026966	1A	0	2	1	Affx-110018906	182324857	T	C
AX-111031072	1A	2	2	1	Affx-110735678	486035384	T	G
AX-111032242	1A	0	0	1	Affx-111777100	493217690	A	G
AX-111034164	1A	2	2	1	Affx-110650497	316861419	T	G
AX-111039702	1A	2	0	1	Affx-109454569	35545627	T	C
AX-111042246	1A	2	2	2	Affx-109025988	584072596	A	G
AX-111043857	1A	0	0	2	Affx-88564648	542429785	T	C
AX-111044540	1A	0	2	1	Affx-108869188	149351101	T	C
AX-111052075	1A	0	2	1	Affx-110023139	355795442	T	C
AX-111057726	1A	2	2	1	Affx-109496727	486822254	T	G
AX-111069240	1A	0	0	2	Affx-109696574	483700527	A	G
AX-111069267	1A	0	0	-1	Affx-109151786	509030910	T	C
AX-111074330	1A	0	2	1	Affx-109278404	152463525	T	C
AX-111084696	1A	0	2	1	Affx-111425854	16422919	T	C
AX-111087538	1A	0	0	1	Affx-110752581	556728551	T	C
AX-111087592	1A	2	0	1	Affx-111919182	239135392	A	G
AX-111095246	1A	-1	0	1	Affx-109009470	155701938	A	T
AX-111099153	1A	0	2	1	Affx-109558809	259670557	A	G
AX-111101445	1A	0	2	1	Affx-109629067	152814599	A	G
AX-111107679	1A	2	2	1	Affx-111196181	476083843	T	C
AX-111110976	1A	-1	2	1	Affx-110694129	249112392	T	C
AX-111118849	1A	0	2	1	Affx-110237424	124498173	T	C
AX-111120968	1A	2	0	1	Affx-111498501	138430520	T	G
AX-111125144	1A	2	0	1	Affx-110588575	18487694	T	C
AX-111133220	1A	0	0	1	Affx-109891770	304849708	T	G
AX-111135025	1A	0	2	1	Affx-110675403	220980745	T	C
AX-111138197	1A	0	0	1	Affx-109662823	359564585	T	C
AX-111140587	1A	0	0	1	Affx-110211228	323844310	A	G
AX-111147123	1A	0	0	-1	Affx-88747639	307044885	T	C
AX-111151160	1A	2	2	2	Affx-110423600	507777512	A	C
AX-111156568	1A	2	2	1	Affx-110355190	548573715	A	T
AX-111158522	1A	0	0	1	Affx-110797784	477934572	T	C
AX-111163383	1A	2	0	0	Affx-109254874	389822414	A	G
AX-111168439	1A	2	0	1	Affx-88726929	261825583	C	G
AX-111176006	1A	2	0	1	Affx-110640418	34531442	T	G
AX-111211653	1A	1	1	1	Affx-110136035	593408912	C	G
AX-111213190	1A	-1	0	0	Affx-111740427	183231144	A	G
AX-111213581	1A	2	1	0	Affx-111941243	282876706	T	C
AX-111214633	1A	2	2	1	Affx-111847329	434177041	T	C
AX-111214792	1A	0	2	1	Affx-111282213	174051655	A	G
AX-111217732	1A	0	1	2	Affx-111827494	360999748	T	C
AX-111218406	1A	2	0	-1	Affx-109330538	207220442	A	T
AX-111218514	1A	2	2	1	Affx-109743273	314744543	A	G
AX-111221462	1A	2	0	1	Affx-111868084	251689066	T	C
AX-111222852	1A	0	0	1	Affx-109158300	472544847	C	G
AX-111223739	1A	1	2	1	Affx-110421771	267881911	A	C
AX-111241096	1A	1	0	1	Affx-110511167	261413231	T	C
AX-111242393	1A	2	0	1	Affx-111460676	300712672	A	G
AX-111252231	1A	2	0	1	Affx-110807713	273153221	T	C
AX-111260564	1A	0	2	1	Affx-110201548	126782346	T	C
AX-111262089	1A	0	0	1	Affx-110686693	8727315	T	C
AX-111263532	1A	2	0	1	Affx-111905166	188477525	A	G
AX-111283111	1A	2	0	1	Affx-110827671	310143397	C	G
AX-111450961	1A	2	2	1	Affx-88777403	546502829	A	G
AX-111452243	1A	2	0	1	Affx-111835716	193688543	A	G
AX-111452805	1A	2	2	1	Affx-111666768	532935325	A	C
AX-111459247	1A	2	2	1	Affx-111553188	303347851	A	C
AX-111460918	1A	2	0	0	Affx-88494265	45856341	A	G
AX-111467899	1A	2	2	1	Affx-111044710	475819912	A	C
AX-111471771	1A	0	1	1	Affx-111345640	586132124	C	G
AX-111472392	1A	0	0	1	Affx-108903719	306615654	A	G
AX-111476220	1A	2	0	-1	Affx-109276282	27131951	T	C
AX-111480833	1A	2	2	1	Affx-111787334	266082338	A	G
AX-111481601	1A	2	0	1	Affx-111102663	318905179	A	G
AX-111482811	1A	0	2	1	Affx-110918097	280713178	A	G
AX-111483492	1A	2	-1	-1	Affx-109521328	465427783	T	G
AX-111485169	1A	2	2	1	Affx-109859861	534849354	T	G
AX-111489802	1A	0	0	1	Affx-111408611	570580119	T	G
AX-111493911	1A	2	2	2	Affx-110401347	480567254	A	G
AX-111494269	1A	2	2	1	Affx-109380102	432558642	A	G
AX-111498487	1A	1	0	0	Affx-110652221	141020492	T	C
AX-111505633	1A	2	2	1	Affx-110168969	2876821	A	G
AX-111509307	1A	2	2	1	Affx-88757592	320445166	A	G
AX-111517864	1A	0	0	1	Affx-88609893	562154455	T	C
AX-111525529	1A	0	2	1	Affx-88682088	577820374	T	C
AX-111527056	1A	0	2	1	Affx-109921424	146255755	T	C
AX-111532937	1A	2	1	-1	Affx-109136452	561372497	T	C
AX-111533945	1A	2	0	0	Affx-110467736	160058772	A	G
AX-111534622	1A	2	2	2	Affx-109564133	272106056	T	C
AX-111535469	1A	2	0	1	Affx-110104321	175866156	A	G
AX-111545796	1A	2	2	2	Affx-110515781	484293014	A	G
AX-111546934	1A	0	0	1	Affx-109261797	354054598	A	G
AX-111549611	1A	2	0	1	Affx-110467078	124789204	A	G
AX-111554031	1A	0	2	1	Affx-110630120	319435790	T	C
AX-111558343	1A	0	0	-1	Affx-111455330	506051026	A	G
AX-111563037	1A	2	2	1	Affx-110066186	481233771	A	C
AX-111570965	1A	2	2	1	Affx-108857529	115431406	A	G
AX-111571300	1A	2	-1	1	Affx-111052749	541388664	T	C
AX-111572655	1A	0	0	1	Affx-109899335	324607963	T	C
AX-111575061	1A	0	0	1	Affx-110341558	566372095	A	G
AX-111576317	1A	0	0	1	Affx-109086578	479030432	T	C
AX-111578749	1A	0	0	1	Affx-108871620	453766229	A	T
AX-111585289	1A	0	2	1	Affx-110061590	399231378	A	G
AX-111586048	1A	0	1	1	Affx-110246877	388156180	T	C
AX-111591884	1A	2	2	1	Affx-110963577	501343140	C	G
AX-111592472	1A	0	2	1	Affx-111115815	204098555	A	G
AX-111597054	1A	2	0	1	Affx-111107346	395367267	A	G
AX-111604707	1A	0	2	1	Affx-110412837	3226874	T	C
AX-111607240	1A	2	0	-1	Affx-88468191	276805418	T	G
AX-111609101	1A	2	0	1	Affx-111004673	310539740	T	C
AX-111620737	1A	2	2	1	Affx-110969930	313595383	T	C
AX-111623149	1A	0	2	1	Affx-111666594	202069079	T	C
AX-111625323	1A	1	2	2	Affx-108959795	179526726	T	C
AX-111629871	1A	0	0	0	Affx-88779235	439929997	A	G
AX-111635974	1A	2	0	2	Affx-109482824	22042494	C	G
AX-111645533	1A	0	2	1	Affx-109765347	246571909	T	C
AX-111647350	1A	2	2	1	Affx-109012966	113865421	T	C
AX-111650098	1A	0	2	1	Affx-111937254	252279835	T	C
AX-111650266	1A	2	0	-1	Affx-111688927	217898062	T	C
AX-111650792	1A	0	0	0	Affx-109846484	327168664	A	G
AX-111651188	1A	2	2	1	Affx-109432388	1348742	A	G
AX-111651445	1A	2	2	1	Affx-111331227	53436220	A	G
AX-111652012	1A	0	0	0	Affx-110319331	333072539	T	C
AX-111652275	1A	2	2	1	Affx-108928115	551979324	T	C
AX-111652927	1A	2	0	1	Affx-110389746	207944805	A	C
AX-111654904	1A	0	0	0	Affx-111659636	438884607	A	G
AX-111655605	1A	2	0	1	Affx-109259372	158195238	C	G
AX-111655790	1A	0	0	1	Affx-88700917	550611274	T	C
AX-111663855	1A	0	2	1	Affx-109334854	157627426	T	C
AX-111681900	1A	2	0	1	Affx-110832356	577313956	A	G
AX-111682431	1A	1	0	1	Affx-109086208	395311070	T	C
AX-111686031	1A	2	2	1	Affx-88559376	517077768	C	G
AX-111688135	1A	2	2	1	Affx-109180868	543480297	A	G
AX-111689506	1A	2	2	1	Affx-111926073	573642575	A	G
AX-111692232	1A	2	0	1	Affx-111934592	46967025	A	C
AX-111693171	1A	2	-1	-1	Affx-111207153	588812796	A	G
AX-111693378	1A	2	-1	1	Affx-109263076	402489009	A	G
AX-111696338	1A	-1	2	-1	Affx-111772205	192642522	T	C
AX-111696669	1A	1	1	2	Affx-109950992	500871013	C	G
AX-111697970	1A	2	2	-1	Affx-110645335	354288048	T	C
AX-111700010	1A	2	0	1	Affx-109279324	242531846	A	G
AX-111700821	1A	2	2	1	Affx-111230832	498667313	T	C
AX-111702167	1A	0	0	1	Affx-109083924	547028458	T	G
AX-111719607	1A	2	2	1	Affx-110831427	302640298	T	C
AX-111730844	1A	1	2	1	Affx-109066211	582860342	C	G
AX-111736507	1A	2	0	1	Affx-88614067	101770717	A	G
AX-111738110	1A	2	0	1	Affx-110605935	34876707	T	C
AX-111753200	1A	2	2	2	Affx-88571605	511502177	T	C
AX-111760906	1A	0	2	1	Affx-110864147	117817956	A	C
AX-111762593	1A	2	0	1	Affx-111299690	39167273	T	C
AX-111764127	1A	2	2	1	Affx-110325718	544497666	A	G
AX-111764359	1A	0	2	1	Affx-110170534	172354229	T	C
AX-111767357	1A	2	2	1	Affx-108906798	495125499	A	G
AX-111769036	1A	2	2	2	Affx-111840074	38380669	A	T
AX-111775504	1A	2	2	-1	Affx-111296473	498251246	A	G
AX-111775939	1A	2	2	1	Affx-111856897	304177126	A	G
AX-111786969	1A	0	-1	-1	Affx-110747046	158851551	T	C
AX-111802924	1A	0	0	1	Affx-110496423	504003811	T	C
AX-111803078	1A	2	2	1	Affx-111585799	492023119	T	C
AX-111806559	1A	0	1	1	Affx-111247679	449836382	A	G
AX-111827505	1A	2	2	0	Affx-109772173	507223542	T	C
AX-111827953	1A	-1	2	2	Affx-111731925	184391658	A	G
AX-112286628	1A	0	0	1	Affx-88784533	588767571	A	G
AX-112290369	1A	0	1	-1	Affx-110084929	292877973	T	C
AX-179388397	1A	2	2	2	Affx-92903632	7294614	A	G
AX-182056099	1A	2	2	1	Affx-472298449	508961809	A	G
AX-182068322	1A	0	0	-1	Affx-472317227	483033325	T	C
AX-86162285	1A	0	0	-1	Affx-93002623	540050708	T	C
AX-86164646	1A	0	0	1	Affx-88788576	500980417	T	C
AX-86167093	1A	0	0	1	Affx-88592114	498811359	T	C
AX-86168352	1A	0	0	-1	Affx-109905116	370099887	A	G
AX-86170121	1A	1	0	1	Affx-93016140	54126886	T	C
AX-86172394	1A	2	2	1	Affx-88532510	513736378	T	C
AX-86177236	1A	2	2	2	Affx-92625004	28757527	A	G
AX-86184257	1A	1	0	-1	Affx-92578694	356474568	C	G
AX-86184285	1A	0	0	1	Affx-92314418	428546913	A	C
AX-89424853	1A	0	2	1	Affx-88457519	267158347	A	G
AX-89475672	1A	2	0	1	Affx-88508500	347633555	A	G
AX-89481437	1A	2	-1	1	Affx-88514285	496088699	T	G
AX-89488696	1A	2	2	1	Affx-88521558	399495179	A	C
AX-89542937	1A	2	2	1	Affx-110477843	23966223	T	C
AX-89650136	1A	0	0	1	Affx-92155216	511102083	T	C
AX-89670922	1A	0	0	-1	Affx-88703705	470685575	T	G
AX-89713082	1A	2	2	1	Affx-88745790	554536304	A	G
AX-89714190	1A	1	1	1	Affx-88746897	504577414	A	G
AX-89732204	1A	2	2	1	Affx-88764896	498141736	T	C
AX-89738551	1A	1	0	1	Affx-110839688	575684543	A	G
AX-89759492	1A	0	0	0	Affx-88790406	580961021	A	G
AX-94395004	1A	2	2	-1	Affx-92436056	299270778	T	C
AX-94399869	1A	2	0	1	Affx-92740311	272316170	A	G
AX-94404141	1A	1	1	0	Affx-88685162	354823513	A	G
AX-94416982	1A	2	0	1	Affx-92159466	47578129	T	C
AX-94426657	1A	0	0	2	Affx-92462303	521323272	A	G
AX-94438518	1A	2	0	1	Affx-92326031	394593229	T	C
AX-94439447	1A	2	0	1	Affx-92272647	292077819	A	C
AX-94441027	1A	2	2	-1	Affx-92530582	372467945	T	C
AX-94503000	1A	2	2	1	Affx-92240794	529789404	T	C
AX-94504454	1A	0	0	-1	Affx-88797144	530203418	T	G
AX-94526630	1A	2	1	-1	Affx-92202154	42550087	A	G
AX-94531333	1A	2	2	1	Affx-92826367	380262435	A	G
AX-94583334	1A	2	2	1	Affx-92893704	490414377	A	G
AX-94593042	1A	2	2	2	Affx-92396935	86648367	T	C
AX-94615199	1A	2	2	1	Affx-92837116	21624343	C	G
AX-94621604	1A	0	0	1	Affx-92177028	375475180	C	G
AX-94633764	1A	1	1	0	Affx-92230563	412458142	T	C
AX-94636216	1A	1	2	1	Affx-92703575	382249851	T	C
AX-94643380	1A	2	1	-1	Affx-92427938	46236209	A	G
AX-94673150	1A	0	2	1	Affx-92771019	101380403	A	G
AX-94705481	1A	2	2	1	Affx-92876124	269581046	C	G
AX-94727697	1A	2	2	1	Affx-92373575	41709840	A	G
AX-94771670	1A	2	2	1	Affx-92932276	300104076	T	C
AX-94774041	1A	1	0	0	Affx-92715783	552950675	T	C
AX-94823954	1A	0	0	0	Affx-92753277	326213838	A	G
AX-94873283	1A	2	-1	-1	Affx-92308405	538783025	T	C
AX-94874566	1A	2	2	2	Affx-92248094	513662178	A	G
AX-94897165	1A	0	1	2	Affx-92597414	149510418	C	G
AX-95014058	1A	1	0	-1	Affx-92730824	547967971	A	G
AX-95022595	1A	1	-1	2	Affx-88400078	565360200	T	C
AX-95117204	1A	0	0	1	Affx-92113385	522516048	T	C
AX-95162673	1A	0	0	-1	Affx-92364011	545528557	T	C
AX-95179118	1A	1	1	-1	Affx-88800441	508925284	A	C
AX-95182518	1A	0	2	2	Affx-92329488	279832345	T	C
AX-95207086	1A	0	1	-1	Affx-92896193	8297044	A	G
AX-95226098	1A	0	0	1	Affx-92238485	544054340	A	G
AX-95232658	1A	1	1	2	Affx-92243342	161671443	T	C
AX-95235150	1A	0	0	1	Affx-92533717	366130370	C	G
AX-95255804	1A	0	0	2	Affx-92408787	572350913	C	G
AX-95630373	1A	2	2	1	Affx-92697490	74443548	A	C
AX-95630462	1A	2	-1	0	Affx-92934359	113860349	T	C
AX-95632782	1A	0	0	-1	Affx-92183119	516373227	A	G
AX-95653394	1A	1	1	0	Affx-88693971	516454526	A	G
AX-95654060	1A	2	0	0	Affx-88430657	46238736	A	C
AX-95658304	1A	0	2	1	Affx-88539804	8296948	A	G
AX-95658884	1A	0	0	1	Affx-88643759	353255356	T	G
AX-95660980	1A	0	1	0	Affx-109553700	224826935	T	G
AX-95684530	1A	2	2	1	Affx-88619338	264983336	A	G
AX-95685283	1A	0	2	-1	Affx-92590318	180412546	A	G
AX-108725476	1B	0	0	1	Affx-111421322	451575800	A	G
AX-108729731	1B	2	2	1	Affx-109381105	558736312	A	G
AX-108733712	1B	0	2	0	Affx-109383417	675569717	T	C
AX-108734756	1B	0	0	1	Affx-109759718	465245191	A	G
AX-108737720	1B	2	0	1	Affx-110695426	686751506	C	G
AX-108738808	1B	0	0	1	Affx-111021861	411177595	T	G
AX-108740171	1B	2	0	1	Affx-110081630	334292409	A	G
AX-108740187	1B	2	0	1	Affx-88461096	688119096	A	G
AX-108741139	1B	2	0	1	Affx-108869253	290203821	A	G
AX-108743970	1B	2	2	1	Affx-111544310	597951229	A	G
AX-108746762	1B	0	0	1	Affx-110926572	83945482	A	G
AX-108746927	1B	2	2	1	Affx-108896129	443330131	T	C
AX-108747070	1B	2	0	1	Affx-109444541	668895773	A	G
AX-108747601	1B	2	2	1	Affx-111963526	395959962	T	C
AX-108747782	1B	2	0	1	Affx-108969168	664070972	C	G
AX-108750098	1B	1	1	-1	Affx-109497412	512924054	A	T
AX-108750914	1B	0	0	2	Affx-110492283	49144412	T	C
AX-108756721	1B	2	2	1	Affx-111599044	384566103	A	T
AX-108759602	1B	2	2	-1	Affx-88461289	555641432	C	G
AX-108772985	1B	2	-1	-1	Affx-88805581	553557475	A	G
AX-108774212	1B	0	0	1	Affx-108900246	42335615	T	C
AX-108774793	1B	2	0	-1	Affx-92640071	474446721	T	C
AX-108780177	1B	1	1	1	Affx-110822798	5684596	T	C
AX-108782034	1B	2	2	1	Affx-109887984	665454538	A	G
AX-108786643	1B	0	0	1	Affx-109591192	447549679	C	G
AX-108787375	1B	1	0	0	Affx-110955896	670277306	A	G
AX-108788117	1B	0	2	1	Affx-109296767	654531498	A	G
AX-108788663	1B	1	-1	-1	Affx-110847371	441384338	T	C
AX-108788746	1B	2	2	1	Affx-110331699	264349973	A	C
AX-108790366	1B	1	0	1	Affx-111168472	458387930	A	G
AX-108790376	1B	1	0	0	Affx-111879520	345306249	A	G
AX-108791049	1B	2	0	2	Affx-110918298	488592723	T	C
AX-108796055	1B	2	2	1	Affx-111809154	450220999	T	C
AX-108798446	1B	0	0	1	Affx-111882569	42347523	A	G
AX-108798723	1B	0	2	1	Affx-109202444	322940238	A	G
AX-108800295	1B	2	0	1	Affx-111571111	360784101	T	C
AX-108800962	1B	0	2	1	Affx-111095039	659361327	A	G
AX-108803143	1B	2	1	-1	Affx-110843830	546909840	T	C
AX-108804866	1B	2	0	1	Affx-111877080	572254394	C	G
AX-108808608	1B	2	0	-1	Affx-109870261	419407395	T	C
AX-108810207	1B	0	0	1	Affx-109992453	555941570	T	C
AX-108814725	1B	0	0	1	Affx-109241936	452763309	A	C
AX-108816508	1B	2	0	-1	Affx-108981294	498388042	T	C
AX-108822210	1B	2	2	1	Affx-108934928	249857827	T	C
AX-108822833	1B	2	0	1	Affx-109344142	475537354	T	G
AX-108826064	1B	2	2	1	Affx-109919627	582119865	A	G
AX-108828473	1B	0	2	0	Affx-109518457	553550464	T	C
AX-108831096	1B	0	0	0	Affx-109688278	420568994	A	G
AX-108831740	1B	0	0	1	Affx-88659781	660015693	T	C
AX-108833740	1B	2	2	2	Affx-110510129	688629864	T	C
AX-108838990	1B	2	2	2	Affx-88655950	342122438	A	G
AX-108845851	1B	0	2	1	Affx-110970484	371140782	C	G
AX-108846907	1B	-1	-1	-1	Affx-110294707	566532044	A	C
AX-108848761	1B	2	0	1	Affx-110290968	459191489	A	G
AX-108850301	1B	2	0	1	Affx-109860068	323946791	A	C
AX-108852469	1B	0	2	1	Affx-110718632	458005172	A	G
AX-108854385	1B	2	2	0	Affx-109761267	613548284	T	C
AX-108855359	1B	0	2	1	Affx-110467347	497981060	T	C
AX-108856070	1B	1	2	1	Affx-111715590	472691172	A	G
AX-108859471	1B	0	2	1	Affx-110670628	629073531	A	G
AX-108867872	1B	2	0	1	Affx-111910401	621538354	A	G
AX-108872900	1B	0	2	1	Affx-109822957	432495179	T	C
AX-108877371	1B	2	2	1	Affx-111872003	402337255	T	C
AX-108879322	1B	0	1	0	Affx-111184790	42308622	T	C
AX-108879653	1B	0	2	-1	Affx-110320000	466341307	C	G
AX-108880548	1B	1	2	1	Affx-109035452	620463318	C	G
AX-108884580	1B	2	2	1	Affx-111449855	301565568	A	G
AX-108885690	1B	0	0	1	Affx-109190542	448540614	T	C
AX-108888480	1B	0	0	1	Affx-109705276	412794523	T	C
AX-108888595	1B	2	2	1	Affx-109133202	443566852	A	C
AX-108892781	1B	2	2	1	Affx-109511824	657274040	T	G
AX-108898290	1B	2	0	1	Affx-108876347	619587744	A	G
AX-108899247	1B	2	2	1	Affx-109352784	527632953	T	C
AX-108900436	1B	2	2	2	Affx-110617340	312504174	A	G
AX-108904194	1B	2	2	1	Affx-109250363	577031581	T	C
AX-108905424	1B	2	0	1	Affx-110065849	266879283	T	C
AX-108909153	1B	0	2	1	Affx-88585787	356984891	C	G
AX-108912443	1B	0	0	1	Affx-110626555	300602293	A	G
AX-108915846	1B	0	2	1	Affx-111662221	508709125	A	G
AX-108918947	1B	0	2	-1	Affx-110589779	491254850	C	G
AX-108920629	1B	2	2	1	Affx-109277393	604095613	C	G
AX-108920917	1B	0	1	1	Affx-111558989	511050019	T	G
AX-108921800	1B	2	2	1	Affx-111103484	522726318	T	C
AX-108928321	1B	2	2	0	Affx-109649345	540990519	A	G
AX-108942318	1B	0	0	-1	Affx-111172212	559340370	T	C
AX-108948156	1B	0	2	1	Affx-110600491	549417777	A	G
AX-108953611	1B	1	1	-1	Affx-88585652	50123938	C	G
AX-108959675	1B	0	1	2	Affx-111434201	398788024	A	G
AX-108960559	1B	2	2	2	Affx-111122292	303863408	T	G
AX-108964423	1B	2	2	0	Affx-110056307	450603208	T	C
AX-108966369	1B	2	2	2	Affx-88445029	1254928	A	G
AX-108972329	1B	2	0	1	Affx-111055446	298437645	A	T
AX-108973265	1B	0	0	2	Affx-111582580	381032751	A	G
AX-108973449	1B	1	2	1	Affx-88696333	643446112	C	G
AX-108977901	1B	2	2	1	Affx-110613895	602754305	A	G
AX-108979484	1B	2	-1	2	Affx-110316479	613342219	T	G
AX-108979502	1B	2	2	2	Affx-110904238	305170319	T	C
AX-108987264	1B	0	2	1	Affx-110878786	336787649	T	C
AX-108995348	1B	0	0	0	Affx-110985338	357649901	A	G
AX-109007995	1B	2	2	1	Affx-111111942	393081496	T	C
AX-109020320	1B	2	0	1	Affx-111968554	341520526	A	G
AX-109030229	1B	2	2	-1	Affx-109490397	5509688	A	G
AX-109032009	1B	0	0	1	Affx-110501038	535231000	T	C
AX-109036617	1B	0	0	-1	Affx-110261087	265641835	A	T
AX-109037093	1B	2	0	1	Affx-110318706	602547367	C	G
AX-109037969	1B	2	1	2	Affx-110289101	292197988	A	G
AX-109041231	1B	2	1	-1	Affx-109302357	584761170	A	G
AX-109043016	1B	0	0	1	Affx-109201871	538461468	A	C
AX-109050847	1B	0	0	-1	Affx-88568059	340423903	C	G
AX-109054186	1B	2	-1	1	Affx-111542752	287055216	T	C
AX-109057464	1B	0	2	0	Affx-111845473	465733224	A	C
AX-109070579	1B	0	0	1	Affx-110229557	379583836	T	C
AX-109076514	1B	2	0	1	Affx-110036149	222551307	C	G
AX-109078484	1B	0	0	-1	Affx-110266994	383673706	A	G
AX-109109358	1B	0	2	0	Affx-110478593	655324737	A	G
AX-109271826	1B	2	2	1	Affx-109075992	380240446	A	C
AX-109272373	1B	2	0	1	Affx-110480610	404523501	A	T
AX-109273019	1B	-1	2	-1	Affx-109437160	670429611	A	T
AX-109273370	1B	1	2	1	Affx-109523926	303023060	A	G
AX-109273979	1B	0	2	2	Affx-111776226	482462544	A	G
AX-109276571	1B	2	2	2	Affx-110064224	686369997	A	G
AX-109276656	1B	2	0	1	Affx-111428351	618551525	A	G
AX-109281992	1B	0	0	1	Affx-109670749	119100832	T	G
AX-109287909	1B	1	0	1	Affx-109313441	644435004	C	G
AX-109292833	1B	1	0	1	Affx-109353511	547315290	T	C
AX-109296870	1B	2	0	1	Affx-108901049	592215341	A	G
AX-109297395	1B	2	0	1	Affx-110380213	547922552	C	G
AX-109299717	1B	2	0	2	Affx-110567997	670794681	A	G
AX-109301822	1B	0	2	1	Affx-88789297	433604952	A	G
AX-109308096	1B	2	0	1	Affx-110694245	289529400	A	G
AX-109310461	1B	0	2	0	Affx-108894096	588325146	C	G
AX-109314529	1B	0	0	0	Affx-88589197	299457722	A	T
AX-109322773	1B	0	0	1	Affx-110931800	328417586	A	G
AX-109326990	1B	2	0	1	Affx-110347096	466501248	C	G
AX-109334796	1B	1	1	1	Affx-110612533	561708663	A	G
AX-109338666	1B	2	0	1	Affx-110933596	363956736	T	G
AX-109340517	1B	0	0	1	Affx-110116661	386689382	C	G
AX-109343639	1B	0	0	1	Affx-109172595	629489850	T	C
AX-109353011	1B	0	2	0	Affx-110697028	685283930	A	G
AX-109355688	1B	1	-1	-1	Affx-110406882	636832148	A	C
AX-109356137	1B	1	0	2	Affx-111630751	409617898	T	C
AX-109356154	1B	2	2	1	Affx-88647339	310932331	A	G
AX-109363225	1B	2	0	1	Affx-110255099	649425062	T	C
AX-109364227	1B	0	2	-1	Affx-110862591	633293560	A	G
AX-109366497	1B	0	2	0	Affx-110412333	658365851	A	T
AX-109366806	1B	2	1	-1	Affx-110664468	587977382	A	G
AX-109368546	1B	0	0	1	Affx-109316038	591432791	A	G
AX-109370500	1B	0	0	1	Affx-111341679	304379381	A	G
AX-109372181	1B	2	0	0	Affx-111854245	322425833	T	C
AX-109373216	1B	0	0	-1	Affx-109567473	674611578	T	G
AX-109376365	1B	2	0	1	Affx-111237497	666807428	A	C
AX-109378288	1B	0	0	-1	Affx-110519701	453200493	T	C
AX-109383638	1B	2	2	1	Affx-111600298	295437309	T	C
AX-109387657	1B	0	0	1	Affx-109579035	372217456	T	C
AX-109390528	1B	0	0	1	Affx-88368231	6411551	T	C
AX-109391593	1B	2	2	1	Affx-110736262	387288895	C	G
AX-109395396	1B	2	0	1	Affx-108901543	494228418	T	C
AX-109396077	1B	2	0	-1	Affx-111717393	548480018	T	G
AX-109404221	1B	2	0	1	Affx-110421551	258519594	A	G
AX-109404795	1B	0	0	1	Affx-110736529	415614587	T	G
AX-109409212	1B	0	0	1	Affx-111390177	680121566	T	C
AX-109412475	1B	0	0	1	Affx-111492486	539442158	A	G
AX-109419267	1B	2	2	0	Affx-109916671	384249145	A	C
AX-109421320	1B	1	2	1	Affx-111860742	431469851	A	C
AX-109425846	1B	0	2	1	Affx-110693492	473006805	A	G
AX-109435258	1B	0	0	0	Affx-88365888	42309866	A	C
AX-109436738	1B	2	2	0	Affx-109825464	645531213	A	C
AX-109437757	1B	2	2	1	Affx-110580399	366917565	C	G
AX-109437886	1B	0	0	1	Affx-109075080	536107730	C	G
AX-109439401	1B	2	2	1	Affx-109358594	575503316	T	G
AX-109441951	1B	0	0	1	Affx-109479168	6473048	A	T
AX-109444940	1B	2	0	1	Affx-109834354	627827969	A	G
AX-109445577	1B	0	2	1	Affx-109350348	477357647	A	G
AX-109447941	1B	2	2	0	Affx-110687037	401821047	A	C
AX-109452517	1B	2	2	0	Affx-109883626	483905019	T	C
AX-109456390	1B	0	0	2	Affx-109979441	533184345	A	C
AX-109457059	1B	0	2	1	Affx-110151050	511409502	T	C
AX-109463291	1B	2	0	1	Affx-88545369	581103597	T	C
AX-109464140	1B	2	2	1	Affx-110374205	222429935	T	C
AX-109474853	1B	2	0	1	Affx-111063502	685226111	T	G
AX-109474984	1B	2	0	1	Affx-109541057	362355575	T	C
AX-109486098	1B	2	2	1	Affx-110324950	332150785	T	G
AX-109490479	1B	2	2	2	Affx-110858852	603085800	A	G
AX-109494986	1B	2	0	1	Affx-110876557	662202621	T	C
AX-109508228	1B	2	2	1	Affx-111581811	338002884	A	G
AX-109512508	1B	0	2	1	Affx-109675583	485877903	T	C
AX-109516797	1B	0	0	-1	Affx-109889824	556006557	T	C
AX-109517530	1B	2	2	1	Affx-110041700	616360840	C	G
AX-109523456	1B	2	0	1	Affx-109835108	403418894	A	G
AX-109527015	1B	1	2	1	Affx-110598779	492792651	C	G
AX-109539628	1B	2	0	2	Affx-111061221	486976002	A	G
AX-109541457	1B	2	1	-1	Affx-110679159	492300623	A	T
AX-109544098	1B	0	0	1	Affx-109840944	377963460	T	C
AX-109545914	1B	2	1	1	Affx-109537733	25808018	A	G
AX-109577957	1B	0	2	-1	Affx-110147215	526229694	A	G
AX-109580048	1B	0	0	1	Affx-88358201	455176306	T	C
AX-109580210	1B	2	2	1	Affx-110513513	375303546	T	G
AX-109581046	1B	0	0	1	Affx-111320972	370197585	A	G
AX-109583085	1B	0	-1	0	Affx-110488580	658493268	A	G
AX-109583401	1B	2	0	1	Affx-110663454	359891254	T	C
AX-109596933	1B	-1	0	1	Affx-111902832	553027297	T	C
AX-109604511	1B	2	0	1	Affx-111947267	588852762	T	G
AX-109617246	1B	0	0	1	Affx-110210936	297013252	T	C
AX-109622448	1B	2	0	1	Affx-111821853	605665523	A	G
AX-109652390	1B	0	0	1	Affx-110140219	481904145	T	C
AX-109821715	1B	0	0	2	Affx-88726485	574372661	A	C
AX-109824050	1B	0	2	-1	Affx-110990999	497472529	T	C
AX-109824660	1B	0	2	1	Affx-109429959	675324456	T	C
AX-109828779	1B	2	2	-1	Affx-110942334	333775055	T	C
AX-109830149	1B	0	0	-1	Affx-110136661	485598132	C	G
AX-109835720	1B	0	0	-1	Affx-110014717	411823029	A	G
AX-109840266	1B	2	-1	1	Affx-109690764	674057303	T	C
AX-109840997	1B	1	0	1	Affx-111554658	347558393	T	C
AX-109842914	1B	2	2	1	Affx-109029558	686753896	A	G
AX-109845545	1B	0	2	-1	Affx-88485129	662192167	A	G
AX-109846519	1B	0	0	1	Affx-108884935	269315308	A	G
AX-109847715	1B	0	2	0	Affx-109098018	686786607	T	C
AX-109850741	1B	1	2	-1	Affx-88395505	570291724	T	C
AX-109853345	1B	0	0	1	Affx-110604564	378461864	A	G
AX-109857682	1B	2	2	1	Affx-110129041	296491871	A	G
AX-109859134	1B	2	2	1	Affx-109979161	536573814	T	G
AX-109859227	1B	2	0	1	Affx-108914173	629940450	A	C
AX-109859779	1B	0	0	1	Affx-109037991	42335249	C	G
AX-109859990	1B	0	0	-1	Affx-88779503	688698148	T	C
AX-109862469	1B	2	0	1	Affx-109648756	324351688	A	G
AX-109862923	1B	2	0	-1	Affx-111669652	403979802	T	G
AX-109873586	1B	2	2	1	Affx-109543061	389879147	A	C
AX-109878201	1B	2	0	2	Affx-109967199	563465954	T	G
AX-109881451	1B	1	2	-1	Affx-110487511	643934430	T	C
AX-109881506	1B	0	0	1	Affx-109236565	277262905	A	G
AX-109882817	1B	0	2	1	Affx-111036378	476082407	T	C
AX-109882902	1B	0	2	1	Affx-110606121	549792880	A	C
AX-109885745	1B	0	0	1	Affx-111161676	529952411	A	G
AX-109886973	1B	0	0	1	Affx-110958828	429922330	T	C
AX-109887385	1B	2	0	1	Affx-109052237	460274388	A	C
AX-109888316	1B	2	2	1	Affx-111492595	413748062	A	G
AX-109892539	1B	0	2	1	Affx-110461039	470939843	A	G
AX-109895332	1B	0	0	-1	Affx-88596262	433104088	T	C
AX-109895536	1B	2	2	-1	Affx-88732624	453871316	T	C
AX-109900074	1B	1	1	-1	Affx-110351972	297407612	A	C
AX-109900946	1B	0	0	1	Affx-109668438	309706909	C	G
AX-109903718	1B	2	2	1	Affx-111931647	564916918	T	C
AX-109907382	1B	0	2	1	Affx-110542085	344322309	T	G
AX-109910123	1B	2	2	1	Affx-110588114	223145363	T	G
AX-109916275	1B	2	2	1	Affx-111855550	575828993	T	G
AX-109920004	1B	0	0	0	Affx-110367471	405985965	T	C
AX-109920276	1B	0	0	1	Affx-109376735	491227521	A	G
AX-109924351	1B	0	2	1	Affx-109739236	682431511	T	C
AX-109929019	1B	2	0	-1	Affx-109382260	541785812	T	C
AX-109929201	1B	0	2	1	Affx-110966256	527632183	T	C
AX-109931371	1B	2	2	1	Affx-110339772	441673027	T	C
AX-109932384	1B	0	2	1	Affx-110631046	374913451	C	G
AX-109939895	1B	2	2	1	Affx-108931756	259974936	T	C
AX-109946575	1B	2	2	1	Affx-110768124	307136332	T	C
AX-109947536	1B	2	2	1	Affx-109081320	222837178	A	G
AX-109948353	1B	0	2	1	Affx-88703322	571073013	A	G
AX-109956862	1B	0	1	2	Affx-109802243	6474849	A	G
AX-109961006	1B	2	2	2	Affx-111100056	679299190	A	G
AX-109966524	1B	2	0	1	Affx-110021127	512107159	A	G
AX-109971635	1B	1	2	1	Affx-111790665	632634933	T	C
AX-109971835	1B	2	2	0	Affx-109357626	401333244	A	G
AX-109980796	1B	2	0	1	Affx-109113643	581197863	T	C
AX-109980951	1B	1	0	0	Affx-111202864	467925765	T	C
AX-109983759	1B	2	2	1	Affx-109653470	383176594	A	C
AX-109986321	1B	1	1	-1	Affx-88713051	6461286	T	C
AX-109997234	1B	0	0	1	Affx-108884489	481322282	A	G
AX-109997417	1B	0	2	1	Affx-109193692	474100622	T	C
AX-110002545	1B	2	0	1	Affx-111306761	667499368	T	G
AX-110002681	1B	2	2	1	Affx-110948526	391917068	T	C
AX-110011386	1B	2	0	1	Affx-110513175	640341564	T	C
AX-110020631	1B	2	0	1	Affx-110480973	322947409	T	C
AX-110023834	1B	2	2	1	Affx-110263339	267572715	T	C
AX-110029221	1B	2	2	1	Affx-110382777	486535039	T	C
AX-110041028	1B	2	2	1	Affx-111677717	252258452	T	C
AX-110041061	1B	2	-1	-1	Affx-110440673	390870930	T	C
AX-110041248	1B	2	0	-1	Affx-110426167	564445271	A	G
AX-110052300	1B	2	2	2	Affx-111163965	299266246	T	C
AX-110057926	1B	2	0	1	Affx-111759055	407869097	A	G
AX-110062945	1B	0	0	1	Affx-110843989	387783486	A	G
AX-110063809	1B	2	0	1	Affx-109804546	293640276	T	C
AX-110076399	1B	0	0	1	Affx-110177705	483286941	A	G
AX-110091358	1B	2	2	1	Affx-88628338	577924275	T	C
AX-110094943	1B	2	2	1	Affx-88722781	456252134	C	G
AX-110121329	1B	0	0	1	Affx-111677238	388895243	T	C
AX-110121671	1B	0	2	1	Affx-111893136	459400879	T	G
AX-110124276	1B	0	0	1	Affx-111431392	464840844	A	G
AX-110125845	1B	2	0	1	Affx-111050557	434542934	A	G
AX-110128022	1B	0	2	0	Affx-111761250	660564756	T	G
AX-110134125	1B	0	2	1	Affx-110210586	431894597	A	G
AX-110151702	1B	0	1	1	Affx-109484203	422482291	T	C
AX-110167781	1B	0	2	1	Affx-110929900	346408189	C	G
AX-110169030	1B	0	0	1	Affx-111887857	418617796	A	G
AX-110176960	1B	0	0	-1	Affx-111361906	557269678	A	G
AX-110190018	1B	1	0	1	Affx-111181925	399230670	T	C
AX-110195432	1B	0	2	1	Affx-111436324	525222630	T	C
AX-110200329	1B	0	2	1	Affx-111372389	477589529	A	G
AX-110359707	1B	0	2	1	Affx-111300514	685225141	T	C
AX-110361204	1B	2	2	0	Affx-111893751	446519377	C	G
AX-110364298	1B	0	2	1	Affx-109695206	661603601	C	G
AX-110365668	1B	0	0	1	Affx-111236074	443330272	A	C
AX-110365753	1B	2	0	1	Affx-110499413	251531124	A	G
AX-110367593	1B	2	0	-1	Affx-111221677	542138291	A	G
AX-110368320	1B	2	2	1	Affx-109531164	311736328	T	C
AX-110368439	1B	2	0	1	Affx-110273502	419950198	A	C
AX-110369203	1B	0	0	-1	Affx-110804426	375821909	A	G
AX-110369292	1B	0	0	1	Affx-109340856	315384262	A	T
AX-110378403	1B	2	0	1	Affx-111105457	336272947	A	G
AX-110386580	1B	0	0	1	Affx-110858242	372157887	A	G
AX-110389721	1B	2	0	1	Affx-111862657	587026825	C	G
AX-110390375	1B	2	2	2	Affx-110835332	555794665	A	G
AX-110392069	1B	2	2	1	Affx-110069848	639638582	C	G
AX-110394873	1B	2	2	-1	Affx-110888896	257469021	A	G
AX-110395364	1B	0	1	-1	Affx-109201255	566996573	T	C
AX-110402488	1B	2	0	1	Affx-109740770	580075805	T	G
AX-110403620	1B	0	2	1	Affx-109996822	667911274	A	G
AX-110406362	1B	2	1	2	Affx-109591647	330233699	A	G
AX-110407313	1B	2	0	1	Affx-111729353	664773810	C	G
AX-110409212	1B	2	0	-1	Affx-111343077	677568276	A	G
AX-110411292	1B	0	2	1	Affx-111396743	494329346	T	C
AX-110419096	1B	2	2	1	Affx-109647180	290870245	T	C
AX-110419189	1B	0	1	0	Affx-110940771	418160680	T	C
AX-110420436	1B	0	0	1	Affx-109660509	624082112	C	G
AX-110428546	1B	2	0	1	Affx-108870998	473485052	T	C
AX-110434923	1B	2	2	1	Affx-88662365	551496829	T	C
AX-110437942	1B	0	0	1	Affx-109230498	399329113	T	C
AX-110439262	1B	0	0	1	Affx-88474786	308011295	A	G
AX-110449412	1B	0	0	-1	Affx-110489849	395727013	T	C
AX-110458682	1B	0	0	1	Affx-111369094	6389544	A	G
AX-110464799	1B	2	2	1	Affx-109889282	615373735	C	G
AX-110468810	1B	0	0	1	Affx-110124017	302543411	A	G
AX-110469350	1B	1	2	1	Affx-110164136	630513611	A	G
AX-110474956	1B	2	2	1	Affx-111647615	369345717	A	G
AX-110477792	1B	1	0	1	Affx-109276609	258918059	A	C
AX-110479520	1B	0	2	1	Affx-109578636	470419525	A	G
AX-110480919	1B	2	2	2	Affx-109691303	363458923	C	G
AX-110483186	1B	2	0	1	Affx-110633414	470006417	T	C
AX-110483510	1B	2	0	1	Affx-88654237	583685696	A	G
AX-110489420	1B	0	2	1	Affx-108965698	663230030	T	C
AX-110491218	1B	2	2	0	Affx-109881483	416171678	A	G
AX-110494096	1B	2	0	1	Affx-109269353	504516171	T	C
AX-110495983	1B	0	2	-1	Affx-111124086	649043492	T	C
AX-110501384	1B	0	2	2	Affx-110851557	33947872	A	G
AX-110501414	1B	2	0	1	Affx-109372171	505111854	T	C
AX-110506641	1B	1	2	1	Affx-110873808	653263871	A	G
AX-110508398	1B	0	0	1	Affx-111511499	445388556	T	C
AX-110513953	1B	2	2	2	Affx-111331187	414157717	T	C
AX-110514435	1B	-1	2	2	Affx-111807907	251039124	T	G
AX-110517311	1B	2	0	1	Affx-109728240	361778280	T	C
AX-110519906	1B	2	0	1	Affx-111175020	552477160	C	G
AX-110523194	1B	2	0	1	Affx-108955171	545213643	A	C
AX-110524254	1B	0	2	1	Affx-111355961	493356115	T	C
AX-110524472	1B	2	0	1	Affx-108990525	340381039	A	G
AX-110528563	1B	1	0	1	Affx-109546349	254688842	T	C
AX-110531641	1B	0	0	1	Affx-109989509	365441304	A	G
AX-110535000	1B	0	0	1	Affx-110095022	280184833	A	G
AX-110538382	1B	2	2	1	Affx-108910468	594654251	A	G
AX-110539535	1B	0	0	1	Affx-110481087	306229922	T	C
AX-110546334	1B	0	0	1	Affx-110140464	456746687	A	G
AX-110552523	1B	0	0	1	Affx-111665641	311443328	A	G
AX-110552541	1B	0	1	1	Affx-111338801	293996773	C	G
AX-110553429	1B	2	2	1	Affx-110288758	542929558	A	C
AX-110557228	1B	1	2	1	Affx-110818157	641857414	A	G
AX-110559599	1B	2	2	1	Affx-109208502	551763800	T	G
AX-110565341	1B	0	0	1	Affx-111930680	591956667	T	C
AX-110571242	1B	-1	1	0	Affx-110689077	566763085	T	C
AX-110573119	1B	0	2	1	Affx-110458676	468316769	T	C
AX-110574291	1B	2	2	-1	Affx-109351616	304005931	A	C
AX-110575668	1B	2	0	1	Affx-110984026	620458755	A	G
AX-110581042	1B	1	2	1	Affx-88348720	637371064	A	G
AX-110581950	1B	2	0	2	Affx-112001206	654866336	A	G
AX-110585482	1B	2	0	1	Affx-109451970	656500596	A	G
AX-110590407	1B	0	0	1	Affx-109058618	449051020	T	C
AX-110597141	1B	0	-1	1	Affx-88785492	368675675	A	G
AX-110598522	1B	2	0	1	Affx-111814403	544144588	T	C
AX-110598536	1B	0	2	1	Affx-111579344	509300586	T	G
AX-110600183	1B	2	0	-1	Affx-111423786	587179993	T	G
AX-110600824	1B	2	2	1	Affx-109891783	278927057	T	G
AX-110601772	1B	0	0	1	Affx-108952636	313527562	T	C
AX-110602251	1B	0	2	-1	Affx-109329492	655865136	A	C
AX-110603923	1B	2	2	1	Affx-109047748	530597303	T	C
AX-110618463	1B	0	0	1	Affx-110682367	558086532	A	G
AX-110623229	1B	0	2	1	Affx-108981454	369515449	C	G
AX-110641985	1B	0	2	1	Affx-109385689	630923053	T	C
AX-110670988	1B	0	2	1	Affx-110091425	489973360	T	C
AX-110676933	1B	0	0	1	Affx-109613100	412236309	A	C
AX-110687238	1B	0	0	1	Affx-110045392	448131731	T	C
AX-110689665	1B	2	0	1	Affx-109266107	372748785	A	G
AX-110735575	1B	-1	0	1	Affx-111903830	525076350	A	G
AX-110736518	1B	1	2	1	Affx-111150815	644991383	C	G
AX-110737060	1B	0	0	0	Affx-111635670	413387645	T	C
AX-110740030	1B	2	0	1	Affx-111359916	373856428	T	C
AX-110905431	1B	0	2	-1	Affx-109672098	508689280	A	C
AX-110906363	1B	0	2	0	Affx-88379848	168622406	T	C
AX-110906777	1B	0	2	1	Affx-109137850	631154284	T	G
AX-110908967	1B	2	0	1	Affx-111137520	550499883	C	G
AX-110916356	1B	0	2	1	Affx-109293409	489129788	A	G
AX-110920101	1B	0	0	2	Affx-109076724	593918322	C	G
AX-110922932	1B	0	2	1	Affx-110632045	570569224	T	G
AX-110924487	1B	0	0	1	Affx-110477414	343245050	A	C
AX-110926323	1B	2	2	1	Affx-109966667	325256496	T	C
AX-110934854	1B	2	2	1	Affx-110881156	297978096	C	G
AX-110936446	1B	2	2	2	Affx-110108159	555791875	A	G
AX-110938801	1B	0	2	2	Affx-109765624	344591605	T	C
AX-110941446	1B	2	0	1	Affx-110658900	648035023	T	C
AX-110947408	1B	0	0	2	Affx-111177277	658924414	A	G
AX-110948037	1B	0	2	1	Affx-110118321	641491265	C	G
AX-110950594	1B	2	2	-1	Affx-110445031	484453571	A	G
AX-110961208	1B	2	2	1	Affx-109766841	573261850	A	G
AX-110972752	1B	0	2	1	Affx-88762083	266270602	C	G
AX-110974122	1B	0	0	1	Affx-88783294	577610016	T	C
AX-110976797	1B	0	0	1	Affx-109825064	595632410	C	G
AX-110979003	1B	0	2	1	Affx-109333541	642429411	A	G
AX-110989601	1B	2	2	2	Affx-110627176	573759887	A	G
AX-110990078	1B	2	0	1	Affx-111510441	666089546	A	G
AX-110994035	1B	0	0	1	Affx-109052606	250986312	A	G
AX-110994863	1B	2	2	1	Affx-109858317	5510525	T	C
AX-111001918	1B	2	0	1	Affx-109896115	627355270	C	G
AX-111007632	1B	2	0	1	Affx-109805780	410299329	C	G
AX-111009896	1B	0	2	1	Affx-109495874	569506918	T	C
AX-111011493	1B	0	2	1	Affx-110611716	328989594	T	C
AX-111011700	1B	0	2	-1	Affx-110994438	568768279	C	G
AX-111013430	1B	2	-1	1	Affx-111077803	6389651	T	C
AX-111013576	1B	2	2	-1	Affx-109409223	400746236	T	G
AX-111022842	1B	0	0	0	Affx-88782495	389321645	A	G
AX-111026539	1B	2	-1	1	Affx-109316083	260235717	T	C
AX-111029725	1B	2	2	1	Affx-111988558	370369876	C	G
AX-111036581	1B	2	0	1	Affx-109295341	662192117	T	C
AX-111041532	1B	2	-1	1	Affx-109561452	381315130	A	G
AX-111042449	1B	0	0	-1	Affx-110738759	582687839	A	G
AX-111044282	1B	1	0	1	Affx-109505320	548888538	T	C
AX-111047964	1B	0	0	0	Affx-111128428	313050757	C	G
AX-111051682	1B	2	2	1	Affx-110851466	335879496	A	G
AX-111065451	1B	2	2	2	Affx-111486179	555941640	C	G
AX-111077672	1B	2	0	1	Affx-110920751	415335518	T	C
AX-111078071	1B	2	2	1	Affx-110019881	601735612	A	G
AX-111078843	1B	1	0	-1	Affx-110492265	429457159	T	C
AX-111082456	1B	2	0	1	Affx-111972897	563932900	T	C
AX-111083386	1B	0	-1	1	Affx-109116478	332811183	A	G
AX-111083420	1B	2	2	-1	Affx-109801229	418826302	C	G
AX-111100199	1B	0	0	-1	Affx-110501980	595682861	A	G
AX-111100937	1B	1	0	2	Affx-109797629	496471296	A	G
AX-111105746	1B	2	0	-1	Affx-111644196	434753754	T	C
AX-111109396	1B	0	0	1	Affx-111351050	390276179	A	G
AX-111116890	1B	0	0	1	Affx-110068417	44503020	T	C
AX-111118968	1B	0	0	1	Affx-109962894	367588737	A	G
AX-111119209	1B	2	2	2	Affx-109048863	397999065	T	C
AX-111121168	1B	2	0	2	Affx-111871975	651496559	T	C
AX-111121879	1B	0	0	1	Affx-109601238	376791311	A	G
AX-111122222	1B	2	2	1	Affx-111209800	267335708	A	G
AX-111125943	1B	0	0	0	Affx-109997990	376367673	C	G
AX-111127325	1B	0	2	0	Affx-110104718	471818125	A	C
AX-111127329	1B	2	0	1	Affx-111139389	687069734	T	C
AX-111127879	1B	1	2	2	Affx-111677870	685250458	T	C
AX-111130381	1B	2	2	1	Affx-111975239	565517030	A	G
AX-111139084	1B	2	2	1	Affx-111649194	268698914	A	G
AX-111152864	1B	2	2	1	Affx-111909406	180560455	A	G
AX-111153034	1B	2	2	1	Affx-108941398	393998509	T	C
AX-111157060	1B	0	2	1	Affx-109738629	580520152	A	T
AX-111161220	1B	2	2	-1	Affx-88386188	414806318	T	C
AX-111169510	1B	0	2	0	Affx-110156787	430155688	T	G
AX-111190944	1B	2	0	1	Affx-108861152	686755725	A	C
AX-111215445	1B	0	2	1	Affx-110415555	463745635	A	G
AX-111217038	1B	0	0	1	Affx-109873535	295451495	A	T
AX-111220007	1B	0	2	-1	Affx-111204116	628504163	C	G
AX-111220018	1B	0	0	1	Affx-110316660	614315845	T	C
AX-111234844	1B	0	0	1	Affx-111339183	589948569	T	C
AX-111251872	1B	0	0	1	Affx-108966953	601372461	A	G
AX-111279813	1B	2	0	1	Affx-110565928	474760938	T	C
AX-111449599	1B	0	-1	-1	Affx-110248521	487480026	A	C
AX-111460132	1B	2	0	1	Affx-110400915	662206501	A	G
AX-111461819	1B	2	2	1	Affx-109797470	338428325	T	C
AX-111463788	1B	0	0	1	Affx-111797364	365926056	T	C
AX-111467003	1B	0	2	1	Affx-111989796	642958515	T	G
AX-111467130	1B	2	0	-1	Affx-110809561	329612511	C	G
AX-111467657	1B	0	2	1	Affx-110739884	662188924	T	C
AX-111468437	1B	0	0	1	Affx-111527550	386240704	T	G
AX-111471029	1B	2	2	1	Affx-109945449	5488234	T	C
AX-111478905	1B	0	2	2	Affx-111371582	584167426	C	G
AX-111481234	1B	0	0	-1	Affx-110296284	686753371	T	G
AX-111481464	1B	2	1	-1	Affx-111327436	668943214	T	C
AX-111482877	1B	2	2	1	Affx-88423682	366492631	A	G
AX-111486408	1B	2	0	1	Affx-88499705	256922599	C	G
AX-111486820	1B	2	2	1	Affx-109804576	595094796	T	C
AX-111491365	1B	0	0	0	Affx-110905408	614939267	C	G
AX-111493581	1B	2	0	1	Affx-109796271	544715072	A	C
AX-111496509	1B	2	2	1	Affx-109595049	378971833	C	G
AX-111498627	1B	1	0	1	Affx-111340704	636323283	T	C
AX-111503092	1B	0	0	1	Affx-109264359	380647070	T	C
AX-111506075	1B	2	0	1	Affx-109017477	583407715	A	C
AX-111506135	1B	2	0	1	Affx-109685232	520372454	T	C
AX-111509539	1B	0	2	1	Affx-111416288	459930303	A	G
AX-111518016	1B	0	2	1	Affx-111204563	340807774	C	G
AX-111518766	1B	2	2	2	Affx-88631048	334938192	T	C
AX-111522827	1B	0	0	1	Affx-109705753	305525240	T	C
AX-111524617	1B	2	1	-1	Affx-111940032	364328609	T	C
AX-111525116	1B	0	0	1	Affx-110801774	428802849	T	C
AX-111525505	1B	2	2	1	Affx-88466045	249238373	A	G
AX-111530524	1B	2	0	1	Affx-110495237	524128971	T	C
AX-111531877	1B	0	0	1	Affx-111540881	273050832	T	C
AX-111533735	1B	2	2	2	Affx-111442513	6412374	C	G
AX-111539937	1B	2	0	1	Affx-109982072	685231381	T	C
AX-111540229	1B	2	2	1	Affx-111244976	392457146	A	C
AX-111548801	1B	0	2	1	Affx-111492401	666062250	A	G
AX-111549107	1B	0	0	1	Affx-111364897	388341838	T	C
AX-111549757	1B	0	0	-1	Affx-111308870	562990072	A	G
AX-111550166	1B	2	0	-1	Affx-109214149	518734272	T	C
AX-111551816	1B	1	1	1	Affx-109777109	637621654	A	T
AX-111561039	1B	0	2	-1	Affx-109165358	502662381	A	C
AX-111563015	1B	1	2	1	Affx-110966428	633975362	T	G
AX-111563253	1B	0	2	2	Affx-111106797	676182328	T	G
AX-111567165	1B	2	2	1	Affx-112001091	557459362	T	G
AX-111569795	1B	2	0	-1	Affx-110783294	410787194	T	C
AX-111570432	1B	1	0	1	Affx-88538438	635127319	T	C
AX-111570613	1B	0	0	1	Affx-110641451	310394850	T	C
AX-111572620	1B	1	1	1	Affx-111735992	456434163	T	G
AX-111574871	1B	0	2	1	Affx-110509883	543607555	A	G
AX-111579181	1B	-1	-1	-1	Affx-88508967	532696792	A	C
AX-111582734	1B	0	0	0	Affx-111199777	594035180	A	C
AX-111584259	1B	0	2	1	Affx-109275902	664283262	A	C
AX-111594013	1B	2	2	2	Affx-88574389	449703084	C	G
AX-111595814	1B	0	2	2	Affx-109801859	568521078	T	G
AX-111597240	1B	2	2	1	Affx-109216151	343953543	A	G
AX-111598691	1B	0	0	1	Affx-88781124	309378938	A	G
AX-111599494	1B	2	2	1	Affx-109491892	444807500	T	C
AX-111601677	1B	0	2	1	Affx-109821266	550939867	T	C
AX-111604635	1B	0	2	1	Affx-109973961	585684159	A	G
AX-111604965	1B	0	0	1	Affx-109420723	264762000	C	G
AX-111607924	1B	2	-1	1	Affx-108877235	555830309	T	C
AX-111608329	1B	2	0	0	Affx-110924943	621986744	T	C
AX-111609665	1B	0	0	-1	Affx-110938994	556326000	C	G
AX-111610602	1B	1	2	2	Affx-111065796	354492000	T	C
AX-111613078	1B	2	2	1	Affx-111070195	281068855	T	C
AX-111621728	1B	0	0	2	Affx-109962057	454888450	T	C
AX-111622338	1B	0	2	1	Affx-111122691	687580365	T	C
AX-111625326	1B	2	2	1	Affx-88672410	314120195	C	G
AX-111628099	1B	2	0	1	Affx-88780505	661131293	A	G
AX-111636804	1B	2	0	1	Affx-111002496	433952917	T	G
AX-111641463	1B	2	2	1	Affx-108932370	576512603	T	G
AX-111649750	1B	0	0	1	Affx-109206193	416825691	T	C
AX-111650270	1B	1	1	1	Affx-109772326	382060755	T	C
AX-111668114	1B	1	2	2	Affx-108935303	681261624	T	C
AX-111672727	1B	0	0	1	Affx-111178386	420711917	A	G
AX-111685499	1B	0	2	1	Affx-110345950	490765887	A	G
AX-111687828	1B	2	2	1	Affx-108921390	454359373	A	G
AX-111690911	1B	1	2	-1	Affx-109717927	635919566	T	C
AX-111693350	1B	0	0	1	Affx-111023019	673569391	T	C
AX-111694700	1B	1	2	1	Affx-109196455	637978034	A	G
AX-111697462	1B	2	1	2	Affx-110899739	662205397	A	G
AX-111700606	1B	2	2	1	Affx-109003974	222386241	A	G
AX-111701712	1B	2	0	1	Affx-111404788	407510156	A	G
AX-111706137	1B	0	0	2	Affx-109456009	398146164	A	G
AX-111707424	1B	0	2	1	Affx-88386137	374316467	T	C
AX-111712993	1B	2	2	1	Affx-109075247	522358458	A	T
AX-111715015	1B	0	0	2	Affx-88374395	385300997	A	C
AX-111717169	1B	0	0	1	Affx-109773272	393512736	A	G
AX-111726835	1B	0	2	-1	Affx-109811682	417400703	A	T
AX-111733823	1B	2	2	1	Affx-110214130	367838063	A	G
AX-111744000	1B	0	2	1	Affx-110841735	405524154	C	G
AX-111746919	1B	2	0	1	Affx-110620955	503663047	A	G
AX-111759802	1B	0	2	1	Affx-111294895	589390217	T	C
AX-111759816	1B	0	0	1	Affx-109186989	391416920	T	G
AX-111780371	1B	2	0	1	Affx-110878600	510356945	T	C
AX-111782039	1B	2	0	0	Affx-110866216	404883727	T	G
AX-111825076	1B	0	0	1	Affx-88413963	572683419	T	G
AX-112286185	1B	0	0	1	Affx-88749242	685288402	A	G
AX-112286871	1B	0	0	1	Affx-112313787	555775937	T	C
AX-112289703	1B	2	2	1	Affx-92968106	673176421	A	G
AX-112291013	1B	0	0	-1	Affx-112313758	673784357	A	G
AX-182025562	1B	2	1	1	Affx-110889017	662189624	A	T
AX-182055618	1B	2	2	-1	Affx-472297715	478568717	A	G
AX-182065029	1B	0	0	1	Affx-472312124	553631103	T	C
AX-182074338	1B	2	2	1	Affx-88511752	42348472	T	C
AX-182076796	1B	2	2	1	Affx-109912128	685185081	T	C
AX-182077270	1B	2	2	-1	Affx-109290654	556064929	T	C
AX-182077586	1B	2	2	1	Affx-109824168	686780338	A	C
AX-182098040	1B	0	0	1	Affx-108990307	42313047	A	G
AX-182117945	1B	0	1	1	Affx-111727651	662189731	A	C
AX-182144578	1B	2	2	1	Affx-472292295	385157636	A	G
AX-182170463	1B	2	2	1	Affx-472314797	436929798	A	G
AX-182181442	1B	1	2	2	Affx-88514154	474118005	T	C
AX-86164127	1B	0	2	1	Affx-92228849	223144303	C	G
AX-86165033	1B	0	0	-1	Affx-111414717	98723454	T	C
AX-86169309	1B	0	0	1	Affx-109806757	457320992	T	C
AX-86174914	1B	2	2	1	Affx-109547505	482713448	A	G
AX-86179242	1B	2	2	2	Affx-92593510	651544458	T	G
AX-86183775	1B	0	0	-1	Affx-92264669	555933431	A	G
AX-86184871	1B	0	0	1	Affx-92266067	555766156	T	C
AX-86185005	1B	2	2	1	Affx-88723993	5510238	C	G
AX-89332288	1B	2	0	1	Affx-88363637	621268508	A	G
AX-89390302	1B	2	0	-1	Affx-88422773	662208958	A	G
AX-89413394	1B	0	0	1	Affx-88446000	559960641	T	C
AX-89433121	1B	2	2	1	Affx-88465823	167111039	T	C
AX-89447384	1B	0	0	1	Affx-88480140	624734299	T	C
AX-89472833	1B	0	0	1	Affx-88505651	566016466	T	C
AX-89553276	1B	1	0	0	Affx-88586310	555772591	T	C
AX-89676030	1B	2	2	1	Affx-88708805	326461107	A	G
AX-89737974	1B	0	2	1	Affx-88770661	686756205	A	G
AX-89763895	1B	2	0	1	Affx-88794713	681685826	A	G
AX-94432535	1B	2	2	2	Affx-92468991	95665797	T	C
AX-94433968	1B	2	2	1	Affx-88744859	333323500	C	G
AX-94442756	1B	0	2	-1	Affx-92842490	509901004	A	G
AX-94479851	1B	-1	-1	-1	Affx-92756503	451570682	T	C
AX-94484295	1B	1	2	2	Affx-92243739	32776200	A	G
AX-94489390	1B	2	0	1	Affx-92539280	662154441	A	G
AX-94506569	1B	2	0	-1	Affx-92284274	662718373	C	G
AX-94508976	1B	0	0	1	Affx-92401023	484887610	T	C
AX-94510790	1B	0	0	1	Affx-92681065	427526336	T	G
AX-94515082	1B	2	2	-1	Affx-92934064	383002046	T	C
AX-94516827	1B	2	2	1	Affx-92389643	555775838	T	C
AX-94522381	1B	0	0	2	Affx-92635666	8181935	T	C
AX-94525857	1B	1	1	-1	Affx-92119631	110619030	A	G
AX-94531716	1B	2	1	0	Affx-92286451	638985032	A	G
AX-94532894	1B	1	2	-1	Affx-92684370	512458040	T	C
AX-94534923	1B	0	0	1	Affx-92624137	599339927	C	G
AX-94546432	1B	2	0	1	Affx-92766102	496563290	C	G
AX-94548073	1B	2	1	2	Affx-92365826	135938291	A	C
AX-94566803	1B	2	2	2	Affx-92700590	686753715	T	C
AX-94626335	1B	2	1	-1	Affx-92706104	90992783	A	G
AX-94629266	1B	0	0	-1	Affx-92671222	48347117	C	G
AX-94648555	1B	0	0	2	Affx-92733922	57379417	A	G
AX-94651674	1B	0	0	-1	Affx-92577133	685093004	A	G
AX-94674125	1B	0	0	-1	Affx-92374885	683470438	T	C
AX-94692514	1B	0	0	1	Affx-92348574	11633627	C	G
AX-94693513	1B	2	2	1	Affx-92258802	223144108	A	G
AX-94715187	1B	2	2	1	Affx-92524620	317013429	T	C
AX-94716030	1B	0	0	-1	Affx-92413548	555766055	A	G
AX-94717933	1B	1	1	2	Affx-92644273	326015618	T	C
AX-94733833	1B	1	0	-1	Affx-92543539	685092928	A	G
AX-94743546	1B	2	2	2	Affx-92235037	555765509	T	C
AX-94787647	1B	1	0	0	Affx-92409478	17790520	A	C
AX-94794099	1B	0	0	1	Affx-92315101	555765784	C	G
AX-94796731	1B	2	2	2	Affx-92806407	565672749	A	G
AX-94799615	1B	0	0	1	Affx-92728381	555935065	A	C
AX-94801528	1B	0	0	0	Affx-92365945	555933664	T	C
AX-94816512	1B	1	1	0	Affx-92482741	223144121	C	G
AX-94846537	1B	1	1	2	Affx-92948923	589134088	T	C
AX-94847341	1B	0	1	1	Affx-92790003	613001140	T	C
AX-94850271	1B	2	2	0	Affx-92758244	100309644	T	C
AX-94853862	1B	0	0	-1	Affx-92426059	677091640	A	G
AX-94863489	1B	1	1	0	Affx-92149432	555935235	T	C
AX-94899004	1B	2	2	0	Affx-92570950	140296394	T	C
AX-94910851	1B	2	2	1	Affx-92386655	285339010	T	G
AX-94912344	1B	1	1	0	Affx-92430641	22074355	C	G
AX-94914633	1B	0	0	1	Affx-92197029	626595366	T	G
AX-94957845	1B	0	2	1	Affx-92717279	428069284	T	G
AX-94966346	1B	1	1	0	Affx-92635528	11937396	C	G
AX-94980178	1B	0	0	2	Affx-92795891	4346095	A	G
AX-95089648	1B	2	1	2	Affx-92352126	18570663	T	C
AX-95108394	1B	1	1	1	Affx-92517203	227792006	T	C
AX-95144748	1B	1	1	-1	Affx-92208511	42350904	T	C
AX-95161958	1B	2	2	0	Affx-92542801	96593340	T	C
AX-95174732	1B	0	0	1	Affx-92886177	396361603	T	C
AX-95176576	1B	2	0	2	Affx-92719524	314569349	A	G
AX-95182909	1B	0	0	0	Affx-92732651	538865554	A	C
AX-95190562	1B	1	0	1	Affx-92182936	640849997	A	G
AX-95191511	1B	0	0	1	Affx-92640109	566993653	A	C
AX-95194781	1B	1	1	-1	Affx-92954972	286707988	T	C
AX-95202607	1B	1	1	0	Affx-92374342	678469978	A	G
AX-95213134	1B	2	1	2	Affx-92132397	16464540	A	C
AX-95224065	1B	1	1	2	Affx-92237984	225786048	A	C
AX-95244854	1B	2	2	1	Affx-92577636	158534186	C	G
AX-95250058	1B	-1	2	2	Affx-92096501	16672239	A	G
AX-95255966	1B	1	1	1	Affx-92856665	539930329	A	G
AX-95631026	1B	0	0	-1	Affx-88549000	474448016	A	G
AX-95632148	1B	1	2	2	Affx-88432751	548624786	T	C
AX-95633968	1B	2	2	2	Affx-92586457	222312515	A	G
AX-95652567	1B	0	0	-1	Affx-88479034	679030893	A	G
AX-95654644	1B	2	1	0	Affx-88436043	566603733	A	G
AX-95654748	1B	0	0	1	Affx-88673796	445180564	T	G
AX-95683975	1B	0	2	1	Affx-109854548	340372963	T	C
AX-108727343	1D	0	0	1	Affx-111593023	26410363	T	C
AX-108745560	1D	0	0	1	Affx-111811702	38071759	A	G
AX-108747591	1D	2	0	1	Affx-111615622	223345533	T	C
AX-108760374	1D	0	0	1	Affx-110350142	275939984	T	C
AX-108770853	1D	2	2	1	Affx-88528367	411733093	T	G
AX-108774920	1D	0	0	1	Affx-109132053	439129334	A	G
AX-108775918	1D	0	0	1	Affx-108960752	309265557	T	C
AX-108784335	1D	2	2	1	Affx-110249683	40798236	C	G
AX-108791856	1D	0	0	1	Affx-109848255	468358389	A	T
AX-108797722	1D	2	0	1	Affx-110023696	230009578	T	C
AX-108816282	1D	2	2	1	Affx-109168968	463490283	A	C
AX-108821534	1D	2	2	1	Affx-110339219	473261171	A	G
AX-108822777	1D	2	2	1	Affx-110826382	317386880	A	G
AX-108830890	1D	2	-1	-1	Affx-109217150	464169830	T	C
AX-108833424	1D	2	2	1	Affx-109773804	218408723	A	G
AX-108842099	1D	2	2	1	Affx-111441368	214185496	A	G
AX-108851268	1D	0	0	1	Affx-109355069	3761325	A	G
AX-108862399	1D	0	0	1	Affx-111960283	477291386	T	C
AX-108865120	1D	2	2	1	Affx-88409273	415393096	T	C
AX-108873908	1D	2	2	1	Affx-111076126	30235522	T	C
AX-108894070	1D	2	2	1	Affx-109793539	362856964	A	G
AX-108896406	1D	2	2	1	Affx-109978549	19884528	T	C
AX-108897098	1D	2	2	0	Affx-111562014	11549644	A	G
AX-108906001	1D	0	0	1	Affx-111198097	462607065	C	G
AX-108906291	1D	0	0	1	Affx-111561165	432642615	T	C
AX-108942729	1D	2	0	1	Affx-111298941	244050349	T	C
AX-108943530	1D	0	0	1	Affx-109596858	319235853	A	G
AX-108966701	1D	0	0	1	Affx-111742003	473675474	T	C
AX-108966759	1D	1	2	1	Affx-111383091	55702577	A	G
AX-109010441	1D	0	2	1	Affx-109811410	422055222	A	G
AX-109031755	1D	0	0	-1	Affx-109296803	278509280	A	G
AX-109042683	1D	2	2	1	Affx-108938950	47014297	A	G
AX-109126663	1D	2	2	-1	Affx-88677029	188700555	T	C
AX-109149937	1D	2	0	1	Affx-109600155	254982755	A	G
AX-109154181	1D	2	0	1	Affx-110351046	227472007	T	C
AX-109161472	1D	2	2	1	Affx-109656411	187861946	A	G
AX-109211660	1D	0	0	1	Affx-109178833	28231546	T	C
AX-109224120	1D	0	0	1	Affx-109475987	484425653	T	C
AX-109247862	1D	2	2	1	Affx-110150707	13606887	T	C
AX-109271243	1D	2	0	1	Affx-109662653	9424088	A	G
AX-109276502	1D	0	0	1	Affx-110252138	288318891	T	C
AX-109292966	1D	2	0	1	Affx-109947922	234337247	T	G
AX-109294770	1D	2	1	1	Affx-111289895	485744077	A	G
AX-109309143	1D	0	-1	1	Affx-109599891	258574032	T	C
AX-109319979	1D	1	2	1	Affx-111332835	410596143	A	G
AX-109320713	1D	2	2	1	Affx-109987398	24055581	A	G
AX-109322370	1D	2	0	1	Affx-109928849	256231188	T	C
AX-109326727	1D	2	2	1	Affx-111594219	7381436	T	G
AX-109334932	1D	0	0	-1	Affx-111133032	495130329	T	C
AX-109343644	1D	0	2	1	Affx-111758973	419604138	T	G
AX-109347906	1D	2	2	1	Affx-111080098	460646658	T	G
AX-109352290	1D	2	2	-1	Affx-110612670	88225554	A	C
AX-109352933	1D	2	2	1	Affx-111518642	449289500	A	G
AX-109367382	1D	0	1	-1	Affx-109061584	206956737	T	C
AX-109391090	1D	2	2	1	Affx-88384929	447513558	T	C
AX-109403688	1D	2	2	1	Affx-109730169	18839050	A	G
AX-109403791	1D	2	2	1	Affx-110219690	271839634	A	G
AX-109406439	1D	1	1	-1	Affx-109565172	6591291	A	G
AX-109407881	1D	0	0	0	Affx-110929552	44374566	A	G
AX-109408265	1D	2	2	1	Affx-110733808	395715659	T	C
AX-109416076	1D	0	0	1	Affx-88646447	274036539	T	C
AX-109444408	1D	0	0	1	Affx-110418944	494944501	T	C
AX-109451746	1D	0	0	0	Affx-110627830	21916285	A	C
AX-109469829	1D	0	0	1	Affx-109037015	15156071	A	T
AX-109475166	1D	0	0	1	Affx-88419760	327936477	A	G
AX-109484217	1D	2	2	1	Affx-111944948	340410355	C	G
AX-109530170	1D	0	0	-1	Affx-109540002	434239064	T	C
AX-109603790	1D	0	2	1	Affx-109365086	141642261	C	G
AX-109604527	1D	2	2	1	Affx-111828376	66929588	A	G
AX-109627222	1D	0	0	1	Affx-109948758	43809885	A	G
AX-109680404	1D	2	0	1	Affx-110005327	361098571	A	G
AX-109690371	1D	2	2	1	Affx-111282743	344692530	T	C
AX-109715202	1D	2	2	-1	Affx-110750476	195823276	A	G
AX-109746270	1D	2	2	1	Affx-110014210	433528632	A	G
AX-109793947	1D	0	0	1	Affx-111757473	283341813	T	C
AX-109803173	1D	2	2	1	Affx-111548833	44934131	A	G
AX-109816719	1D	2	2	1	Affx-110305950	439872729	A	G
AX-109825988	1D	2	0	1	Affx-110023511	220916654	A	C
AX-109830556	1D	0	0	1	Affx-88525803	435727476	T	C
AX-109834055	1D	2	2	1	Affx-110852281	47448008	T	C
AX-109848337	1D	0	2	1	Affx-109213679	81376551	T	G
AX-109849585	1D	0	0	1	Affx-110139990	39169012	A	C
AX-109864616	1D	2	2	1	Affx-110880749	335593288	C	G
AX-109867992	1D	2	2	1	Affx-111968259	487810162	C	G
AX-109870513	1D	2	2	-1	Affx-109512669	73982530	C	G
AX-109873298	1D	2	2	1	Affx-109736306	384735628	A	G
AX-109876537	1D	1	1	-1	Affx-111634636	160903968	T	C
AX-109877474	1D	0	0	1	Affx-109737228	57724905	T	G
AX-109887577	1D	0	0	1	Affx-88700331	43303785	T	C
AX-109902058	1D	0	0	1	Affx-111371818	474299646	A	C
AX-109902923	1D	2	2	1	Affx-110992380	2510758	A	C
AX-109907213	1D	2	0	1	Affx-110713219	114133690	T	C
AX-109908110	1D	2	2	1	Affx-109711150	9818744	A	G
AX-109911808	1D	0	0	1	Affx-109917847	458831515	A	G
AX-109931525	1D	0	0	1	Affx-109474301	52722148	A	C
AX-109934150	1D	0	2	1	Affx-110634002	403803989	T	C
AX-109952431	1D	2	2	-1	Affx-108949543	438370873	C	G
AX-109955671	1D	2	2	1	Affx-109372813	37559070	A	G
AX-109966175	1D	0	0	-1	Affx-88778370	16234832	A	G
AX-109972357	1D	0	2	1	Affx-110053498	457773597	T	C
AX-109973213	1D	2	0	1	Affx-111753045	420653158	A	G
AX-109977118	1D	2	2	0	Affx-109823383	158107643	A	G
AX-110019493	1D	2	2	2	Affx-110829398	45394092	A	C
AX-110028964	1D	0	0	1	Affx-111224670	272212007	A	G
AX-110029901	1D	0	0	1	Affx-109799799	2691667	T	C
AX-110059262	1D	2	2	2	Affx-88681530	391110538	T	C
AX-110066480	1D	0	2	1	Affx-88580119	249601945	A	G
AX-110080381	1D	1	1	-1	Affx-88764395	486736783	C	G
AX-110132466	1D	0	0	2	Affx-109103372	38652952	T	C
AX-110142397	1D	2	2	1	Affx-109707824	20414994	A	G
AX-110196952	1D	2	2	0	Affx-110631859	16764563	A	C
AX-110249715	1D	2	2	1	Affx-110889256	56409892	A	G
AX-110270891	1D	0	0	1	Affx-110712301	66543821	T	C
AX-110297825	1D	0	0	1	Affx-109102206	18382410	A	G
AX-110317303	1D	2	2	1	Affx-109624267	436147309	T	C
AX-110332164	1D	0	2	1	Affx-88439684	458941978	A	G
AX-110340507	1D	0	0	1	Affx-109667628	270167261	A	G
AX-110385713	1D	0	-1	1	Affx-109603122	99704494	A	G
AX-110389611	1D	2	0	1	Affx-111826972	248170970	A	G
AX-110394042	1D	2	2	2	Affx-111196681	343768882	T	C
AX-110401799	1D	2	2	1	Affx-110975119	443102647	A	G
AX-110404427	1D	2	2	1	Affx-111387387	328297911	T	C
AX-110425252	1D	2	0	0	Affx-109164933	2143935	A	G
AX-110428172	1D	2	2	1	Affx-111751577	479876451	T	C
AX-110436665	1D	2	0	1	Affx-110953331	478296988	A	G
AX-110448375	1D	0	0	1	Affx-88743127	2082331	T	C
AX-110449657	1D	2	0	1	Affx-108972761	250330210	A	G
AX-110466737	1D	2	1	1	Affx-110173660	464312891	A	C
AX-110472474	1D	2	2	2	Affx-111117724	431767641	A	G
AX-110476430	1D	2	-1	1	Affx-109193073	254615121	A	G
AX-110490771	1D	0	2	1	Affx-110266174	302906441	C	G
AX-110493828	1D	2	2	1	Affx-109427790	427323196	T	C
AX-110501128	1D	0	0	1	Affx-110860901	36360126	A	C
AX-110517637	1D	0	0	2	Affx-111473367	338824357	T	C
AX-110519356	1D	2	2	1	Affx-110039218	1149707	C	G
AX-110538416	1D	0	0	1	Affx-111742103	434613679	C	G
AX-110541688	1D	0	0	1	Affx-109800904	62768834	T	C
AX-110562177	1D	2	0	1	Affx-110482586	180817148	T	C
AX-110581400	1D	0	0	1	Affx-109798320	479582629	T	C
AX-110592232	1D	0	0	2	Affx-111878967	486365358	A	G
AX-110595695	1D	2	2	1	Affx-109647125	320173505	T	G
AX-110601979	1D	0	0	1	Affx-88788261	292704788	A	G
AX-110669416	1D	0	2	1	Affx-88504303	296894137	A	T
AX-110691406	1D	2	2	1	Affx-110768395	225510768	A	C
AX-110711076	1D	2	2	1	Affx-88562668	339324005	C	G
AX-110711126	1D	2	2	1	Affx-109001600	49111128	T	C
AX-110711194	1D	1	2	1	Affx-110819079	423301609	T	C
AX-110755357	1D	2	2	1	Affx-108945708	64978839	T	C
AX-110782380	1D	-1	2	1	Affx-110118231	63426387	T	C
AX-110782818	1D	2	0	1	Affx-111557963	250870210	A	G
AX-110815139	1D	0	0	1	Affx-88499997	324706009	A	G
AX-110842271	1D	0	0	-1	Affx-110505557	36869163	A	G
AX-110878500	1D	2	2	1	Affx-110474792	343288661	A	G
AX-110899756	1D	0	2	1	Affx-111600648	365283025	A	G
AX-110903292	1D	0	0	1	Affx-109243714	468143780	A	G
AX-110905916	1D	0	0	-1	Affx-109209841	285387999	A	G
AX-110910133	1D	2	2	-1	Affx-111875535	19366674	T	C
AX-110913331	1D	2	2	1	Affx-111322300	69260500	T	C
AX-110914177	1D	0	0	1	Affx-88402876	3195409	T	G
AX-110914190	1D	0	2	1	Affx-109551609	482835321	T	C
AX-110915500	1D	0	0	1	Affx-110676283	54944586	T	C
AX-110925830	1D	2	2	1	Affx-108929940	451143783	C	G
AX-110934628	1D	0	0	1	Affx-109506848	413307926	A	G
AX-110935812	1D	0	0	1	Affx-111746763	292122764	A	G
AX-110938812	1D	0	0	1	Affx-108919511	426174092	A	G
AX-110953480	1D	2	0	0	Affx-108904487	474933435	A	G
AX-110957338	1D	2	2	0	Affx-111204760	246673559	T	C
AX-110964678	1D	2	2	1	Affx-111986667	46456721	C	G
AX-110985056	1D	0	0	0	Affx-110810156	398740112	A	C
AX-110996202	1D	0	0	-1	Affx-111118290	444846206	T	C
AX-111003889	1D	2	2	1	Affx-110200646	356525752	T	C
AX-111019122	1D	0	0	1	Affx-88549345	416455295	A	G
AX-111023958	1D	2	0	1	Affx-110613456	175415911	T	C
AX-111050579	1D	0	0	2	Affx-111399008	58543156	A	C
AX-111054188	1D	2	2	1	Affx-109707413	97916993	A	C
AX-111060518	1D	2	2	1	Affx-111507517	408591672	T	C
AX-111066559	1D	2	2	1	Affx-111398419	278099954	A	G
AX-111084369	1D	0	0	0	Affx-111774443	34946910	T	C
AX-111086781	1D	2	2	1	Affx-110844727	300949936	A	G
AX-111092902	1D	2	1	-1	Affx-111041539	483459471	T	G
AX-111094817	1D	0	0	1	Affx-111535266	178101573	T	C
AX-111102983	1D	0	2	0	Affx-110619565	8387434	T	C
AX-111104769	1D	0	2	1	Affx-88619398	388980087	A	G
AX-111109010	1D	2	2	1	Affx-109131094	398573861	T	C
AX-111111736	1D	2	0	2	Affx-88467549	203867554	T	C
AX-111116895	1D	0	0	1	Affx-111075825	276211123	A	G
AX-111142978	1D	2	2	0	Affx-88722439	41766420	T	G
AX-111143912	1D	2	2	1	Affx-109969457	403068837	T	C
AX-111144748	1D	0	0	1	Affx-109671898	42288655	T	G
AX-111148859	1D	2	2	-1	Affx-111839138	332962517	A	G
AX-111154755	1D	0	0	1	Affx-88784416	17259088	A	T
AX-111157081	1D	2	0	1	Affx-109398292	249659215	A	G
AX-111161814	1D	2	2	1	Affx-110865062	487288353	T	C
AX-111194169	1D	0	0	-1	Affx-111498764	49585063	C	G
AX-111218609	1D	0	0	1	Affx-108922569	281976438	A	G
AX-111222830	1D	0	2	1	Affx-111186558	356251497	A	G
AX-111234221	1D	0	0	2	Affx-111482485	271159812	A	G
AX-111258525	1D	0	2	-1	Affx-109776499	417972340	A	G
AX-111259344	1D	0	2	1	Affx-109721951	246019385	T	C
AX-111266392	1D	0	0	1	Affx-110406886	12564891	A	C
AX-111298055	1D	2	2	1	Affx-111998117	125713824	T	C
AX-111317494	1D	0	0	2	Affx-111621738	321641448	A	C
AX-111340592	1D	0	0	1	Affx-110684812	12217875	T	C
AX-111342069	1D	2	2	1	Affx-109355237	449648115	T	G
AX-111345949	1D	2	0	1	Affx-110533825	253194257	T	C
AX-111377235	1D	0	0	1	Affx-110632840	432341979	A	C
AX-111382637	1D	2	0	1	Affx-110176033	418529886	A	G
AX-111382744	1D	0	0	1	Affx-110734120	290416494	T	C
AX-111384150	1D	2	2	0	Affx-111376128	39647525	A	G
AX-111385220	1D	0	0	1	Affx-110797956	40204504	T	G
AX-111398364	1D	1	1	-1	Affx-110933207	492539142	T	C
AX-111404590	1D	2	0	1	Affx-109893874	417570479	T	C
AX-111432746	1D	0	2	1	Affx-110764630	160871494	A	C
AX-111448639	1D	0	2	1	Affx-88352015	417097168	T	C
AX-111449828	1D	2	0	1	Affx-111369128	233341193	T	G
AX-111457169	1D	2	-1	0	Affx-110581886	413780174	T	C
AX-111462038	1D	0	0	1	Affx-111959820	54376593	A	C
AX-111462673	1D	2	2	2	Affx-108880281	485559586	T	C
AX-111463036	1D	2	2	-1	Affx-110463789	13099461	T	G
AX-111477094	1D	0	0	1	Affx-111437874	41310656	A	C
AX-111481948	1D	0	0	1	Affx-111584001	324620935	T	C
AX-111482680	1D	0	0	1	Affx-109304206	20899707	A	G
AX-111484181	1D	2	2	1	Affx-111994552	376870037	T	C
AX-111486847	1D	0	0	1	Affx-109181044	476897578	A	G
AX-111504007	1D	2	0	1	Affx-109838019	238590321	T	C
AX-111505034	1D	2	2	1	Affx-108883098	448643614	A	G
AX-111506698	1D	2	2	1	Affx-109963063	262037290	T	G
AX-111515122	1D	2	2	2	Affx-111676701	22627999	T	C
AX-111525866	1D	2	0	1	Affx-111352454	263206187	T	C
AX-111542671	1D	0	2	1	Affx-109956358	317076819	T	C
AX-111552331	1D	2	2	1	Affx-110239907	411236732	T	C
AX-111558345	1D	0	0	1	Affx-88488774	363102979	A	G
AX-111575769	1D	0	0	1	Affx-88469980	337993385	A	G
AX-111596833	1D	2	0	1	Affx-111279386	233804449	T	C
AX-111604536	1D	0	0	2	Affx-110491596	398868962	A	G
AX-111606607	1D	0	2	-1	Affx-111405711	460415938	A	G
AX-111611089	1D	1	0	2	Affx-111554338	465441408	A	G
AX-111611926	1D	2	2	1	Affx-109634736	319277352	T	G
AX-111632760	1D	2	0	1	Affx-111223895	454809902	T	C
AX-111633021	1D	2	2	1	Affx-110971895	415982829	A	G
AX-111639777	1D	2	0	1	Affx-108946149	147725106	T	C
AX-111642834	1D	0	0	0	Affx-109914453	42822335	T	C
AX-111655785	1D	1	2	1	Affx-109632810	465447405	T	C
AX-111657285	1D	0	0	1	Affx-110525288	31431978	C	G
AX-111657506	1D	2	2	1	Affx-111902535	35593746	T	C
AX-111658445	1D	2	0	-1	Affx-88482754	255773371	T	C
AX-111689845	1D	0	0	2	Affx-109845067	2510793	A	G
AX-111696550	1D	0	0	2	Affx-110453594	284675388	A	G
AX-111698420	1D	0	0	2	Affx-110098135	427312100	T	C
AX-111714894	1D	1	2	-1	Affx-109499698	79050017	A	G
AX-111739692	1D	2	2	1	Affx-111653210	28570280	T	C
AX-111775358	1D	2	0	1	Affx-111181578	222329535	A	G
AX-111784010	1D	0	0	1	Affx-109399743	410253074	A	G
AX-111815631	1D	2	2	-1	Affx-111155379	412288947	A	C
AX-111834269	1D	2	2	1	Affx-109784651	48483141	A	G
AX-111845708	1D	2	0	1	Affx-109000362	480522814	T	C
AX-111861594	1D	0	0	1	Affx-111579670	294945399	T	C
AX-111875310	1D	2	-1	2	Affx-109885921	5510660	T	C
AX-111904596	1D	0	0	1	Affx-109324679	21462131	A	G
AX-111912186	1D	2	2	0	Affx-110366685	442695124	T	C
AX-111946510	1D	2	0	1	Affx-111001615	478865323	T	C
AX-111949480	1D	0	0	1	Affx-111914273	2512461	T	C
AX-111972540	1D	2	2	1	Affx-110089774	129965629	T	C
AX-111973796	1D	-1	0	-1	Affx-110351654	409071979	T	C
AX-111973810	1D	0	0	1	Affx-111495372	429988897	T	C
AX-111976657	1D	2	2	1	Affx-111991237	274558716	T	C
AX-111976732	1D	2	0	1	Affx-110318329	232481676	A	G
AX-111980689	1D	2	0	1	Affx-110612805	252477049	T	C
AX-111989456	1D	0	0	0	Affx-109388756	34385389	A	G
AX-112288941	1D	2	2	2	Affx-88664771	308269723	A	G
AX-176642000	1D	0	0	2	Affx-111667063	2506244	A	G
AX-179476856	1D	-1	1	0	Affx-292486150	6336639	T	C
AX-179558649	1D	0	0	1	Affx-88587097	414301748	T	G
AX-182178301	1D	0	0	0	Affx-472322165	295970307	T	C
AX-86164321	1D	0	0	1	Affx-88794902	32544853	T	C
AX-86171903	1D	0	0	1	Affx-88427783	8606637	T	C
AX-86175013	1D	2	2	2	Affx-88560772	408244146	T	C
AX-86178400	1D	2	2	1	Affx-92684204	462203580	T	C
AX-86179541	1D	-1	-1	-1	Affx-92831137	480893845	T	C
AX-86184274	1D	2	2	1	Affx-92541051	57476693	C	G
AX-86185223	1D	0	0	1	Affx-88656176	347209497	A	G
AX-89322703	1D	2	2	2	Affx-88353725	477761249	A	G
AX-89331569	1D	0	2	0	Affx-88362896	246474998	A	G
AX-89352046	1D	0	0	1	Affx-88383899	32482238	T	C
AX-89479023	1D	2	2	1	Affx-88511863	395555220	A	C
AX-89510455	1D	0	2	1	Affx-88543340	404139401	A	G
AX-89527061	1D	0	0	0	Affx-88559997	413061160	T	C
AX-89566231	1D	1	1	0	Affx-92779659	402833633	T	C
AX-89617229	1D	2	2	1	Affx-110445086	443743448	A	G
AX-89641535	1D	0	0	0	Affx-88674327	459215	T	C
AX-89677377	1D	2	2	1	Affx-109317726	464856673	A	G
AX-94390476	1D	2	2	2	Affx-92791923	52339516	A	G
AX-94402558	1D	1	1	-1	Affx-88698444	440043988	T	C
AX-94408303	1D	0	0	-1	Affx-92562281	6332328	T	G
AX-94439418	1D	2	2	1	Affx-92898551	360152385	A	G
AX-94452612	1D	1	1	0	Affx-92933369	197741402	A	C
AX-94483528	1D	0	0	2	Affx-92241900	433258903	A	G
AX-94491903	1D	2	2	1	Affx-92621654	73679336	T	C
AX-94495205	1D	1	1	-1	Affx-92864774	422820136	T	C
AX-94520263	1D	0	0	1	Affx-92212803	476559967	T	C
AX-94525557	1D	2	2	-1	Affx-92413146	426181229	A	G
AX-94536972	1D	1	1	2	Affx-92530595	470895867	A	G
AX-94567834	1D	1	1	2	Affx-92190278	79054647	T	G
AX-94568928	1D	1	1	2	Affx-92390028	142339386	T	C
AX-94592833	1D	0	0	1	Affx-92925698	55668825	A	T
AX-94595542	1D	2	2	2	Affx-92886539	2498101	T	C
AX-94613367	1D	0	0	1	Affx-92414953	414303471	A	G
AX-94621037	1D	1	1	1	Affx-92535498	474822782	C	G
AX-94640367	1D	2	2	-1	Affx-92679243	110334765	T	G
AX-94695933	1D	1	1	-1	Affx-92384625	241966604	A	C
AX-94726629	1D	0	0	0	Affx-92542727	355507949	A	G
AX-94745216	1D	2	2	1	Affx-92796544	206310777	T	C
AX-94795073	1D	1	2	-1	Affx-92715904	457945825	A	G
AX-94809631	1D	2	0	-1	Affx-92180756	10986886	A	G
AX-94812958	1D	-1	0	2	Affx-92836708	7897343	A	G
AX-94820546	1D	0	2	1	Affx-92334415	318497325	A	G
AX-94826666	1D	2	2	1	Affx-92632012	33706214	C	G
AX-94857942	1D	0	0	1	Affx-92459477	86924197	A	G
AX-94865294	1D	1	1	0	Affx-92671583	427771961	A	G
AX-94893744	1D	2	2	1	Affx-88796897	366197995	T	C
AX-94897297	1D	0	0	1	Affx-88563228	50296821	T	C
AX-94920155	1D	-1	2	0	Affx-92450140	2485638	A	C
AX-94921655	1D	0	0	1	Affx-92941814	2486095	T	C
AX-94935157	1D	0	0	0	Affx-92962830	470729143	T	C
AX-94988029	1D	0	0	1	Affx-92126852	56753155	A	G
AX-95003107	1D	1	1	0	Affx-92319129	491031010	A	G
AX-95012515	1D	2	2	2	Affx-92404840	412161094	T	C
AX-95096526	1D	1	1	2	Affx-92126754	70571588	A	G
AX-95105191	1D	1	1	2	Affx-92936477	456654385	C	G
AX-95126009	1D	0	2	2	Affx-92095872	419061436	A	C
AX-95127388	1D	1	1	-1	Affx-92839458	484193446	T	C
AX-95166896	1D	2	2	1	Affx-92183321	307214665	A	G
AX-95191356	1D	2	2	1	Affx-92712250	240598374	A	G
AX-95224233	1D	0	0	1	Affx-92387077	2486098	C	G
AX-95255982	1D	2	2	1	Affx-92471498	49982410	T	C
AX-95260306	1D	0	0	-1	Affx-92316164	109474272	A	G
AX-95684095	1D	0	0	1	Affx-88752382	408076260	A	G
AX-108725242	2A	2	0	1	Affx-109561496	707307102	T	C
AX-108726641	2A	2	2	1	Affx-111705728	191661613	A	G
AX-108727827	2A	2	2	1	Affx-109202410	488711207	A	G
AX-108729568	2A	0	2	1	Affx-110101550	36691094	T	C
AX-108730507	2A	0	2	2	Affx-111523946	775177316	T	C
AX-108730878	2A	2	2	2	Affx-88592695	450888757	A	C
AX-108731034	2A	2	2	1	Affx-109518793	619778658	T	C
AX-108733196	2A	2	0	1	Affx-111851959	703697674	A	G
AX-108736564	2A	2	-1	1	Affx-110155005	89158728	T	C
AX-108736779	2A	2	2	2	Affx-109580962	723836613	A	G
AX-108736884	2A	0	2	1	Affx-111039774	70466202	T	C
AX-108737030	2A	0	0	1	Affx-88620061	90748859	T	C
AX-108740470	2A	2	2	2	Affx-110030547	773477239	A	G
AX-108741112	2A	1	0	1	Affx-111603243	63924247	A	C
AX-108741878	2A	1	1	2	Affx-109868728	24312723	A	G
AX-108746627	2A	2	2	1	Affx-108874920	166832823	A	G
AX-108747282	2A	2	2	-1	Affx-110789725	46071413	T	C
AX-108747720	2A	0	0	-1	Affx-110729871	58539285	A	G
AX-108748890	2A	2	0	1	Affx-110337033	99657139	T	C
AX-108748955	2A	2	2	-1	Affx-88432947	713917169	A	G
AX-108749391	2A	-1	0	1	Affx-111536060	5891463	A	G
AX-108751272	2A	2	0	1	Affx-88560988	704705895	A	C
AX-108752202	2A	1	1	1	Affx-111678174	523660145	A	G
AX-108752520	2A	0	2	1	Affx-109526066	637670079	T	C
AX-108754042	2A	2	2	1	Affx-110873885	712195205	T	G
AX-108754792	2A	1	0	0	Affx-108858436	181825469	A	G
AX-108756875	2A	-1	2	2	Affx-110032664	773513807	C	G
AX-108757769	2A	2	2	1	Affx-109365782	691701805	A	G
AX-108758337	2A	2	2	1	Affx-109902104	705262523	T	C
AX-108760728	2A	0	0	1	Affx-109162730	416559461	A	T
AX-108762870	2A	2	2	1	Affx-110271565	337215204	A	C
AX-108763047	2A	0	2	1	Affx-109264106	555479878	A	G
AX-108764087	2A	0	0	1	Affx-109080716	458972183	A	G
AX-108769177	2A	0	2	-1	Affx-88638945	65394759	T	C
AX-108771187	2A	0	0	2	Affx-111461269	566602667	C	G
AX-108772316	2A	0	2	1	Affx-111443142	618431097	A	G
AX-108772597	2A	1	1	1	Affx-111906227	750109188	A	G
AX-108776811	2A	2	2	1	Affx-111687435	741083161	A	G
AX-108777020	2A	2	0	1	Affx-111557509	723145304	T	C
AX-108778918	2A	0	0	1	Affx-110779639	362403151	A	G
AX-108780549	2A	2	0	1	Affx-109688436	625566277	A	C
AX-108782406	2A	0	0	1	Affx-111873289	417053197	A	G
AX-108788038	2A	0	2	1	Affx-110526618	91496408	T	C
AX-108788135	2A	0	2	1	Affx-88524103	533951446	T	C
AX-108790596	2A	0	0	-1	Affx-111281214	771343625	T	C
AX-108793362	2A	2	2	1	Affx-112003121	654861962	T	G
AX-108794050	2A	0	2	2	Affx-88522323	698175312	A	G
AX-108796626	2A	1	2	1	Affx-111094332	711520792	C	G
AX-108797935	2A	2	1	1	Affx-111906548	515308729	T	C
AX-108797947	2A	0	0	1	Affx-109229983	744405533	A	G
AX-108798703	2A	0	0	1	Affx-109423067	374927247	A	G
AX-108798996	2A	2	2	1	Affx-110605962	378396172	T	C
AX-108806634	2A	0	-1	1	Affx-110005223	71384969	A	C
AX-108807379	2A	1	2	1	Affx-109414810	674538688	A	C
AX-108807500	2A	2	2	-1	Affx-111465583	36908023	T	C
AX-108812607	2A	2	2	1	Affx-110931178	507015642	A	G
AX-108813587	2A	0	2	1	Affx-110680488	84543649	T	C
AX-108813788	2A	2	-1	1	Affx-111906149	356161954	T	G
AX-108814760	2A	2	2	1	Affx-110280036	264159488	T	C
AX-108816422	2A	0	0	1	Affx-110701859	351409607	T	C
AX-108817652	2A	2	2	1	Affx-109275954	241413012	T	C
AX-108820015	2A	0	2	0	Affx-111892350	33339365	A	G
AX-108822367	2A	2	2	2	Affx-109408006	595221601	C	G
AX-108822824	2A	2	2	1	Affx-108851780	387613337	T	C
AX-108826483	2A	0	0	1	Affx-109281177	398675637	T	C
AX-108829822	2A	0	0	0	Affx-110725076	578948247	A	T
AX-108830033	2A	0	2	-1	Affx-110753563	438736947	T	G
AX-108830384	2A	0	0	1	Affx-110403649	386290386	C	G
AX-108830944	2A	2	1	-1	Affx-109564156	768311112	A	G
AX-108831697	2A	0	0	1	Affx-110952499	407737169	T	C
AX-108837361	2A	0	0	-1	Affx-110824360	679890552	C	G
AX-108837723	2A	2	2	1	Affx-110852303	261922713	A	G
AX-108841408	2A	0	2	-1	Affx-109879052	749440997	T	C
AX-108845286	2A	2	0	-1	Affx-109371363	772686220	T	C
AX-108847326	2A	0	0	1	Affx-110569080	718829717	T	C
AX-108847910	2A	0	0	1	Affx-109493651	323117801	A	G
AX-108850995	2A	0	0	1	Affx-109622003	312062101	A	C
AX-108853639	2A	0	0	1	Affx-111741242	374083673	A	C
AX-108855326	2A	2	0	1	Affx-109348743	137719741	A	G
AX-108856880	2A	0	0	1	Affx-110529796	636942552	C	G
AX-108858837	2A	2	0	2	Affx-109180855	165742936	C	G
AX-108859404	2A	2	0	1	Affx-109226461	532501451	T	C
AX-108860676	2A	0	0	1	Affx-108888302	272277206	T	C
AX-108862282	2A	0	0	1	Affx-109585114	281199449	T	C
AX-108866779	2A	0	0	1	Affx-111406050	369201690	T	C
AX-108870568	2A	0	0	0	Affx-109229567	423206208	A	G
AX-108871469	2A	2	1	2	Affx-109688214	694865571	T	C
AX-108872297	2A	0	2	1	Affx-110518133	755754906	A	G
AX-108873118	2A	2	0	1	Affx-111204356	121013178	T	C
AX-108877039	2A	0	0	1	Affx-111107436	310927739	A	G
AX-108877841	2A	2	0	1	Affx-109236645	66295099	A	G
AX-108878043	2A	2	2	1	Affx-110073812	709581813	A	G
AX-108878388	2A	0	0	1	Affx-110431470	284847912	C	G
AX-108880717	2A	2	2	2	Affx-109819022	94337951	T	C
AX-108885412	2A	2	0	1	Affx-109730562	42775274	C	G
AX-108887064	2A	1	1	1	Affx-88700895	461494375	A	G
AX-108887315	2A	0	0	1	Affx-88431379	461010115	T	G
AX-108888086	2A	0	0	2	Affx-108856063	508031457	A	G
AX-108888172	2A	0	2	1	Affx-110065757	676164880	A	T
AX-108888319	2A	2	2	1	Affx-110959806	719305063	C	G
AX-108892693	2A	0	0	-1	Affx-110023955	726762422	C	G
AX-108892822	2A	2	2	1	Affx-111841988	233469608	A	G
AX-108900832	2A	2	2	1	Affx-110293000	341936923	T	C
AX-108903144	2A	2	2	2	Affx-110945029	624355649	T	C
AX-108903952	2A	0	0	1	Affx-111885506	254670735	A	G
AX-108909435	2A	0	0	1	Affx-88720826	365374675	T	C
AX-108909605	2A	0	0	1	Affx-109269463	464307045	T	C
AX-108910006	2A	0	2	1	Affx-110170554	103810925	A	G
AX-108910927	2A	0	0	1	Affx-110033091	204992189	T	G
AX-108913451	2A	2	0	1	Affx-111557901	475586589	A	C
AX-108915431	2A	2	2	1	Affx-112000434	258792053	T	C
AX-108917349	2A	2	2	1	Affx-110695018	285408079	T	C
AX-108917352	2A	2	2	1	Affx-109365824	476598342	A	G
AX-108918456	2A	2	0	0	Affx-111628640	750368127	T	C
AX-108924975	2A	0	0	1	Affx-110097397	224605008	A	G
AX-108927083	2A	0	0	0	Affx-88790082	223611657	A	G
AX-108927963	2A	0	0	1	Affx-88363456	419647959	C	G
AX-108930705	2A	2	2	1	Affx-110935551	77767585	T	C
AX-108931530	2A	0	0	0	Affx-110428607	294383380	A	G
AX-108933054	2A	0	2	1	Affx-109629593	184931543	T	C
AX-108933205	2A	2	2	1	Affx-110072969	744686507	A	G
AX-108934390	2A	2	2	0	Affx-110386362	563945960	A	G
AX-108934714	2A	0	0	1	Affx-109511788	301458365	C	G
AX-108937736	2A	0	2	1	Affx-110278198	742693322	A	G
AX-108938046	2A	2	2	1	Affx-111092190	310080347	T	G
AX-108939508	2A	0	0	1	Affx-110258099	726103014	C	G
AX-108941983	2A	0	0	1	Affx-111942128	413495472	A	G
AX-108942101	2A	2	0	1	Affx-109195140	131232866	A	G
AX-108943315	2A	0	0	1	Affx-110747525	353939970	A	G
AX-108945005	2A	0	0	2	Affx-111777163	619622294	A	G
AX-108949998	2A	2	1	1	Affx-111978413	740138704	C	G
AX-108951713	2A	0	2	-1	Affx-110324672	105947746	C	G
AX-108954150	2A	0	0	1	Affx-110897763	247034362	A	G
AX-108954440	2A	0	0	1	Affx-109420088	210037139	A	G
AX-108960874	2A	2	0	1	Affx-111220313	133333815	A	G
AX-108961585	2A	0	2	0	Affx-109330467	43479980	A	G
AX-108968163	2A	2	2	1	Affx-109957125	236770729	T	C
AX-108970659	2A	0	0	1	Affx-111625804	472294151	T	G
AX-108971787	2A	0	0	1	Affx-110378302	237512130	T	C
AX-108983807	2A	0	2	1	Affx-110097663	535420929	A	G
AX-108987688	2A	2	2	1	Affx-109814374	385905150	C	G
AX-108989384	2A	0	0	1	Affx-111451553	728616286	A	G
AX-108994918	2A	2	0	-1	Affx-110567181	729203084	C	G
AX-108996098	2A	1	1	2	Affx-111589721	37271835	A	G
AX-109000762	2A	0	0	1	Affx-109246220	777618495	A	C
AX-109031304	2A	2	2	-1	Affx-109321882	462802373	T	C
AX-109031576	2A	1	0	1	Affx-109254745	47175271	T	C
AX-109034269	2A	0	0	1	Affx-110373119	408808050	T	C
AX-109035014	2A	2	2	0	Affx-110546564	499765864	T	G
AX-109043229	2A	1	2	1	Affx-109414156	172016242	T	C
AX-109043882	2A	0	0	1	Affx-110912715	460445544	A	G
AX-109048208	2A	1	1	-1	Affx-111871539	481536005	A	G
AX-109053578	2A	0	0	1	Affx-110184105	324953502	T	C
AX-109053822	2A	2	0	1	Affx-111516705	198472675	A	C
AX-109058027	2A	0	0	1	Affx-108935953	291028203	T	C
AX-109062065	2A	0	0	1	Affx-111148513	382173530	A	G
AX-109067976	2A	0	2	1	Affx-109808110	758295272	T	G
AX-109070714	2A	1	1	-1	Affx-110004018	402252714	A	G
AX-109075563	2A	0	0	1	Affx-109143924	432560923	A	G
AX-109079508	2A	0	2	2	Affx-108851111	62305002	T	C
AX-109081995	2A	0	0	1	Affx-109896531	472636282	A	C
AX-109083208	2A	0	0	1	Affx-109780166	286019963	A	G
AX-109084387	2A	2	2	1	Affx-109607099	312488660	T	C
AX-109085552	2A	0	0	1	Affx-109701353	237007335	A	G
AX-109086075	2A	0	0	1	Affx-112003371	297395295	T	C
AX-109086246	2A	1	2	2	Affx-109548974	196929547	T	C
AX-109099445	2A	0	0	1	Affx-110453267	481089738	T	C
AX-109104513	2A	2	2	1	Affx-108954478	465855094	T	G
AX-109104663	2A	-1	-1	1	Affx-111164429	330482723	A	C
AX-109270714	2A	0	2	1	Affx-111106124	118664684	A	G
AX-109272661	2A	0	0	0	Affx-109136999	500226380	A	T
AX-109273952	2A	2	0	1	Affx-111855557	21251869	T	C
AX-109274495	2A	2	0	1	Affx-110518247	735757681	C	G
AX-109275825	2A	1	2	0	Affx-111617364	676717419	A	G
AX-109277365	2A	0	0	2	Affx-111005471	221299291	A	G
AX-109279815	2A	2	2	1	Affx-109953973	456863991	T	C
AX-109280068	2A	0	0	1	Affx-109913157	522124547	T	C
AX-109280291	2A	2	0	1	Affx-88419306	604861056	C	G
AX-109280395	2A	0	0	0	Affx-110806494	570503553	T	C
AX-109286120	2A	0	0	2	Affx-110584922	469809657	A	G
AX-109286714	2A	2	0	1	Affx-110138436	562727585	T	C
AX-109287035	2A	0	2	1	Affx-110117572	134059822	T	G
AX-109290429	2A	2	0	1	Affx-109396470	608865127	T	G
AX-109294771	2A	2	0	1	Affx-109248460	79482551	C	G
AX-109298057	2A	2	0	2	Affx-111547362	502218856	A	G
AX-109298194	2A	2	0	1	Affx-88640478	178475267	A	G
AX-109299919	2A	2	2	1	Affx-109239910	377442281	C	G
AX-109302733	2A	0	0	1	Affx-111455750	430557237	A	G
AX-109302752	2A	2	2	1	Affx-111943352	369878910	T	C
AX-109303155	2A	2	0	1	Affx-109212267	605534683	A	G
AX-109304281	2A	0	2	1	Affx-110734801	40827600	T	C
AX-109304717	2A	2	2	1	Affx-109691833	254193062	C	G
AX-109304879	2A	0	2	2	Affx-110920500	542733297	T	C
AX-109306875	2A	0	0	1	Affx-109779425	728810807	A	C
AX-109309589	2A	1	2	-1	Affx-111442509	696292992	T	C
AX-109312754	2A	0	2	1	Affx-109968846	120395466	A	G
AX-109312993	2A	2	2	-1	Affx-111144577	307230499	T	C
AX-109313387	2A	1	1	-1	Affx-108971001	397600547	T	C
AX-109314831	2A	2	0	1	Affx-110099999	92682662	C	G
AX-109316607	2A	2	0	-1	Affx-111321471	771326282	A	G
AX-109319646	2A	0	2	1	Affx-88446288	740382718	A	G
AX-109319676	2A	2	2	1	Affx-111116207	305553289	A	C
AX-109320983	2A	0	0	2	Affx-109489932	365023487	C	G
AX-109324324	2A	2	2	1	Affx-111931848	294657516	T	G
AX-109325569	2A	1	0	1	Affx-111422491	121583709	A	G
AX-109325916	2A	0	0	1	Affx-109406124	382430088	T	C
AX-109328674	2A	0	0	1	Affx-111531241	367674408	T	G
AX-109330937	2A	0	2	2	Affx-109215623	755378747	A	G
AX-109336250	2A	0	2	1	Affx-110995351	82071397	T	C
AX-109338060	2A	0	-1	1	Affx-111628336	711018887	T	C
AX-109339921	2A	2	0	1	Affx-110221412	617817164	T	G
AX-109342183	2A	0	2	1	Affx-111741796	444115720	A	G
AX-109343693	2A	2	2	-1	Affx-110018924	373116851	T	C
AX-109344129	2A	2	0	1	Affx-109707376	717803976	A	G
AX-109345069	2A	2	2	1	Affx-109167607	519264820	T	C
AX-109346982	2A	0	0	1	Affx-108876873	702360003	A	C
AX-109351790	2A	1	1	-1	Affx-111652860	484154181	C	G
AX-109353607	2A	0	0	1	Affx-110621352	249572887	T	C
AX-109356459	2A	2	0	1	Affx-110213572	475625022	T	C
AX-109356488	2A	0	2	1	Affx-111845927	203191300	T	G
AX-109357723	2A	2	0	1	Affx-111487813	154695499	T	G
AX-109360560	2A	0	0	-1	Affx-108914227	455582665	T	C
AX-109360675	2A	0	2	1	Affx-110481291	728565588	A	C
AX-109361326	2A	1	0	1	Affx-110744307	103395469	T	C
AX-109361547	2A	2	2	1	Affx-111120572	300901931	A	G
AX-109368860	2A	2	2	1	Affx-111301645	671073632	A	G
AX-109371230	2A	-1	0	0	Affx-110418292	198187756	T	G
AX-109371667	2A	2	2	1	Affx-111150631	489834523	T	C
AX-109374174	2A	2	-1	-1	Affx-109365462	108260201	T	C
AX-109374842	2A	1	0	0	Affx-110014297	557501278	T	C
AX-109375320	2A	0	0	1	Affx-110345658	396706485	C	G
AX-109376020	2A	0	2	1	Affx-110058476	560690433	T	C
AX-109376830	2A	2	2	1	Affx-109214376	484616747	T	C
AX-109378356	2A	2	0	-1	Affx-108983900	759451326	A	G
AX-109384630	2A	0	0	1	Affx-110404304	758939697	C	G
AX-109384817	2A	0	0	1	Affx-109990024	235968232	T	C
AX-109390362	2A	2	2	-1	Affx-111325569	264794979	T	C
AX-109394913	2A	0	2	1	Affx-110266319	142416204	A	G
AX-109395596	2A	2	2	2	Affx-109173030	157444912	T	C
AX-109405546	2A	0	2	-1	Affx-109191351	752559131	A	G
AX-109408043	2A	2	2	1	Affx-109104682	230647633	A	G
AX-109408085	2A	2	0	-1	Affx-111730157	1496148	T	C
AX-109408339	2A	0	0	1	Affx-109655230	228464851	A	C
AX-109414409	2A	0	2	1	Affx-109143931	76770764	A	T
AX-109415589	2A	2	2	2	Affx-109143552	727183765	T	C
AX-109419208	2A	-1	0	1	Affx-111608448	555886644	T	C
AX-109422320	2A	0	0	1	Affx-110139706	719945932	A	G
AX-109425314	2A	2	0	2	Affx-111379951	693336312	A	G
AX-109429816	2A	2	0	1	Affx-111384234	538781298	A	G
AX-109435456	2A	0	0	0	Affx-110496278	706293432	T	C
AX-109437310	2A	2	0	1	Affx-109071866	86266686	A	G
AX-109443021	2A	0	2	-1	Affx-110448382	476794117	T	C
AX-109448888	2A	0	0	1	Affx-109659802	381075962	T	G
AX-109449769	2A	2	0	1	Affx-108990603	73606037	T	G
AX-109452286	2A	2	2	1	Affx-109514469	525028734	T	G
AX-109453105	2A	0	2	1	Affx-109563418	505090339	A	G
AX-109456438	2A	0	2	1	Affx-108898902	554582895	T	C
AX-109459963	2A	0	0	0	Affx-109880541	270377095	T	C
AX-109460053	2A	0	0	1	Affx-109575192	367126408	T	C
AX-109463348	2A	0	0	1	Affx-110107417	567768912	A	G
AX-109463882	2A	2	2	1	Affx-109043957	345493685	A	C
AX-109467214	2A	2	0	1	Affx-109592702	512230192	A	G
AX-109467781	2A	0	0	1	Affx-110467351	222607461	A	G
AX-109468797	2A	0	0	1	Affx-110013030	250023670	C	G
AX-109469762	2A	2	2	1	Affx-110699722	565744636	T	G
AX-109470982	2A	0	0	2	Affx-110765849	342658773	A	G
AX-109475595	2A	2	0	1	Affx-111447164	45119859	A	G
AX-109475658	2A	2	2	2	Affx-88620359	214447864	A	G
AX-109481403	2A	2	-1	-1	Affx-111950912	702781563	T	C
AX-109484752	2A	2	2	0	Affx-111160800	510364374	T	C
AX-109486647	2A	2	2	-1	Affx-109259191	332066507	A	C
AX-109489804	2A	0	0	-1	Affx-109136369	440503465	T	C
AX-109490402	2A	2	2	-1	Affx-109701629	728593876	T	C
AX-109491828	2A	0	2	2	Affx-111414658	140360386	T	G
AX-109492818	2A	0	0	1	Affx-110508622	566443098	T	C
AX-109492934	2A	2	2	1	Affx-111908629	438100843	A	G
AX-109495816	2A	0	0	1	Affx-111187298	429331510	A	G
AX-109496411	2A	2	2	1	Affx-112004534	239819167	A	G
AX-109501778	2A	2	0	1	Affx-88722423	779821335	T	G
AX-109502752	2A	0	2	2	Affx-88788905	99129390	C	G
AX-109509615	2A	0	2	1	Affx-110269611	100188441	T	G
AX-109516561	2A	2	1	0	Affx-109517715	113926361	A	G
AX-109517080	2A	0	0	-1	Affx-108996822	302583247	A	G
AX-109517867	2A	0	0	1	Affx-110229922	313014943	C	G
AX-109520260	2A	0	-1	-1	Affx-110262873	86898517	T	G
AX-109520848	2A	0	2	1	Affx-110698901	102285615	A	G
AX-109521183	2A	0	0	2	Affx-109692260	402685194	A	G
AX-109528496	2A	0	2	-1	Affx-110050672	74766774	A	G
AX-109531973	2A	2	2	1	Affx-111910100	350700340	A	G
AX-109548035	2A	0	0	1	Affx-110664750	516702974	T	C
AX-109559783	2A	2	2	1	Affx-108996553	218209331	A	G
AX-109568335	2A	2	0	1	Affx-111617179	46346287	A	T
AX-109576757	2A	2	2	1	Affx-110808527	751912827	T	C
AX-109579697	2A	0	0	1	Affx-111078673	267685478	C	G
AX-109585515	2A	0	0	1	Affx-88377201	350937796	A	G
AX-109585688	2A	2	0	1	Affx-111841698	538405337	T	C
AX-109586321	2A	0	2	1	Affx-110254284	183810440	A	G
AX-109586368	2A	0	0	1	Affx-109187707	426385502	T	C
AX-109588929	2A	2	2	1	Affx-110216855	444608820	A	G
AX-109599637	2A	0	0	2	Affx-111054572	315321995	A	G
AX-109601027	2A	0	0	-1	Affx-110261607	290641587	T	C
AX-109616106	2A	0	0	1	Affx-109705329	247731603	A	G
AX-109619678	2A	0	0	1	Affx-111722197	360866802	A	G
AX-109622666	2A	0	0	1	Affx-111629104	499217931	T	C
AX-109624083	2A	0	0	1	Affx-109410341	571429016	T	C
AX-109624356	2A	0	0	1	Affx-109804844	334317011	A	G
AX-109627137	2A	0	2	1	Affx-88418576	463734951	T	G
AX-109627720	2A	0	0	0	Affx-109449994	406447770	T	C
AX-109630363	2A	2	2	1	Affx-110445034	473326088	T	C
AX-109640532	2A	0	0	0	Affx-110058444	470039936	T	C
AX-109650324	2A	0	0	-1	Affx-109863060	244256014	C	G
AX-109650820	2A	2	2	-1	Affx-109539912	370396835	T	C
AX-109815538	2A	2	2	1	Affx-111886623	328566925	C	G
AX-109821201	2A	2	2	-1	Affx-109885734	729970804	A	G
AX-109822798	2A	2	2	2	Affx-110004842	709153364	A	G
AX-109826841	2A	0	2	2	Affx-88629988	132867433	T	G
AX-109830632	2A	0	2	1	Affx-111618455	202257479	A	G
AX-109832463	2A	0	0	1	Affx-109808139	358906450	A	G
AX-109834294	2A	2	0	1	Affx-109291175	135593270	A	G
AX-109837902	2A	0	0	1	Affx-109981376	235266213	T	C
AX-109838371	2A	2	2	1	Affx-111541625	347373658	A	G
AX-109841883	2A	2	2	-1	Affx-109841996	40560185	T	C
AX-109843382	2A	2	2	-1	Affx-111432799	712195444	T	C
AX-109844516	2A	0	2	1	Affx-111599181	84051959	T	C
AX-109847055	2A	2	2	1	Affx-110266229	320889791	T	C
AX-109850613	2A	0	0	1	Affx-109755933	273985053	T	C
AX-109852228	2A	0	0	0	Affx-88668334	709820814	A	G
AX-109855643	2A	0	0	1	Affx-109694446	379504214	A	G
AX-109857803	2A	1	0	1	Affx-109103434	541386617	A	G
AX-109858272	2A	0	0	1	Affx-110294764	279843475	A	G
AX-109861551	2A	0	0	1	Affx-110693527	387045348	A	G
AX-109866206	2A	1	0	0	Affx-88396723	677352227	C	G
AX-109867478	2A	0	0	1	Affx-110268771	81494051	T	C
AX-109869056	2A	0	0	1	Affx-108878229	268611216	C	G
AX-109869548	2A	0	2	1	Affx-111503730	426779407	A	C
AX-109869866	2A	2	0	1	Affx-88507415	178465988	T	C
AX-109871489	2A	0	0	1	Affx-109017349	309419476	A	G
AX-109872000	2A	2	2	1	Affx-110391048	380566504	T	C
AX-109873677	2A	0	0	1	Affx-110675095	307673861	A	G
AX-109873869	2A	2	2	1	Affx-110685219	341077669	T	C
AX-109876065	2A	0	0	-1	Affx-111594968	217497677	A	G
AX-109877670	2A	0	0	0	Affx-111928325	220358977	T	G
AX-109879152	2A	2	2	1	Affx-110583589	531555997	A	G
AX-109880231	2A	2	2	0	Affx-109138804	3799547	A	C
AX-109884562	2A	0	0	1	Affx-109122992	250873331	A	G
AX-109885140	2A	2	2	1	Affx-110148277	725263317	T	C
AX-109887498	2A	2	0	1	Affx-110050401	621852583	A	G
AX-109888163	2A	0	2	1	Affx-110491021	115139933	T	C
AX-109890556	2A	2	2	-1	Affx-88341894	276252772	A	C
AX-109892024	2A	0	0	1	Affx-110320844	289074697	T	C
AX-109893684	2A	2	0	-1	Affx-108914771	191661437	T	G
AX-109894450	2A	2	2	2	Affx-111205470	722527045	A	G
AX-109895548	2A	0	2	1	Affx-109481283	125268294	T	C
AX-109900195	2A	0	0	1	Affx-110743447	477481645	T	C
AX-109900556	2A	2	2	-1	Affx-110103453	441223326	T	C
AX-109905049	2A	0	0	1	Affx-109591024	305011108	T	C
AX-109905124	2A	2	2	1	Affx-111960056	54708777	T	C
AX-109905354	2A	2	2	2	Affx-108928288	745671770	T	C
AX-109909628	2A	0	0	1	Affx-111865481	212597210	A	G
AX-109913197	2A	0	2	1	Affx-88605208	585141659	C	G
AX-109914824	2A	0	2	1	Affx-110986840	194415959	A	G
AX-109916507	2A	0	0	-1	Affx-110051228	400570823	A	G
AX-109920901	2A	2	2	1	Affx-109181653	304095417	A	G
AX-109923106	2A	0	0	-1	Affx-111739369	412361941	T	C
AX-109927143	2A	0	0	2	Affx-109769657	390151013	A	G
AX-109927461	2A	0	2	2	Affx-109009960	556953839	A	C
AX-109930556	2A	0	0	1	Affx-109543842	393112120	A	G
AX-109931170	2A	0	0	1	Affx-110998796	261640389	T	C
AX-109932416	2A	2	0	-1	Affx-110698568	115003949	T	C
AX-109932432	2A	2	2	0	Affx-111449952	280046999	T	C
AX-109934830	2A	0	0	1	Affx-88620026	227629371	A	G
AX-109940674	2A	0	2	1	Affx-110466423	36193231	A	G
AX-109941294	2A	0	0	1	Affx-109974861	478116638	C	G
AX-109941791	2A	2	0	-1	Affx-109990910	143832653	C	G
AX-109946432	2A	0	0	2	Affx-111139403	729772311	T	G
AX-109952008	2A	0	0	1	Affx-109992087	427516883	T	C
AX-109955648	2A	2	2	-1	Affx-110128282	304675852	A	G
AX-109956214	2A	0	0	1	Affx-111688084	279221118	T	C
AX-109958037	2A	2	2	1	Affx-111708968	454511057	T	G
AX-109963316	2A	0	2	1	Affx-111445484	605379330	T	C
AX-109964750	2A	2	0	1	Affx-111473952	28136415	T	C
AX-109965731	2A	0	1	1	Affx-110470421	49657167	A	G
AX-109969172	2A	0	2	1	Affx-109929895	150913149	A	G
AX-109973196	2A	2	2	1	Affx-88797221	430704269	T	G
AX-109973577	2A	0	0	1	Affx-88695721	209395020	A	G
[truncated: 11,948 more rows]
